# Supplementary material for: Return of warm conditions in the southeastern Bering Sea: Phytoplankton - Fish
Source: PLoS One. 2017 Jun 28;12(6):e0178955. doi: 10.1371/journal.pone.0178955 (PMC5489148; doi:10.1371/journal.pone.0178955)
Supplement: S1 Table — (XLS) [file pone.0178955.s001.xls]

## Sheet: Sheet1
Year	Latitude	Longitude	BottomTemp
2015	60.0003	-168.012	9.6498
2015	59.9997	-168.998	4.2062
2015	60.001	-169.997	3.0028
2015	60.5663	-170.678	1.5549
2015	60.4985	-169.005	5.2007
2015	60.5048	-167.97	10.2791
2015	60.5003	-167.005	10.9054
2015	60.9908	-167.002	10.9118
2015	60.999	-168.012	9.2519
2015	61.0023	-169.006	5.277
2015	60.9997	-169.989	0.983
2015	61.5058	-170.005	0.9085
2015	61.4987	-169.006	4.9095
2015	61.4995	-167.998	9.4074
2015	61.4962	-167.001	10.0667
2015	61.9995	-167.002	9.2822
2015	62.0042	-167.991	8.9867
2015	62.4973	-167.989	6.2033
2015	62.5018	-167.004	7.7216
2015	62.2547	-169.328	1.1663
2015	62.0023	-169.011	2.5536
2015	62.4973	-169.007	6.7884
2015	63.524	-167.987	7.494
2015	63.4967	-167.018	5.6358
2015	63.4995	-166	7.6832
2015	64.0222	-168.006	4.8465
2015	63.9953	-167.013	4.8332
2015	63.9988	-166.005	7.1199
2015	64.041	-164.671	9.6291
2015	64.099	-163.834	9.8673
2015	64.0998	-162.838	10.1684
2015	64.5053	-166.997	7.8222
2015	65.0022	-167.724	6.1175
2015	65.3785	-167.996	5.1145
2015	64.9887	-169.144	4.0648
2015	64.9632	-169.893	3.2031
2015	64.6712	-169.923	2.9366
2015	64.6787	-169.103	4.1156
2015	54.8322	-165.5	4.4
2015	55.3257	-167.537	4.4
2015	55.3222	-166.966	4.9
2015	55.3325	-166.346	4.7
2015	55.3556	-165.789	4.8
2015	55.3139	-165.172	5.1
2015	55.3532	-164.542	5.1
2015	55.343	-164.02	5
2015	55.3479	-163.427	5.8
2015	55.6595	-167.599	5
2015	55.6617	-166.982	4.9
2015	55.6731	-166.389	5
2015	55.6785	-165.797	5.1
2015	55.6399	-165.189	5.1
2015	55.6643	-164.595	4.9
2015	55.6638	-164.009	4.8
2015	55.6725	-163.398	4.8
2015	55.6797	-162.811	5.6
2015	55.6591	-168.189	4.9
2015	55.9928	-167.617	5
2015	55.9905	-167.004	5.1
2015	56.0057	-166.401	5.1
2015	56.0298	-165.776	4.9
2015	55.9901	-165.161	4.5
2015	56.0024	-164.567	4.7
2015	55.985	-164.039	4.6
2015	55.996	-163.397	4.3
2015	56.0034	-162.814	4.2
2015	56.0041	-162.231	4.7
2015	55.9812	-168.218	4.6
2015	56.3233	-167.648	5.1
2015	56.3443	-167.041	5
2015	56.3347	-166.429	4.8
2015	56.3414	-165.804	4.3
2015	56.3284	-165.192	4.6
2015	56.3178	-164.582	4.4
2015	56.3536	-163.969	4
2015	56.3259	-163.417	3.6
2015	56.3396	-162.795	4.2
2015	56.3505	-162.177	4.4
2015	56.329	-161.603	4.8
2015	56.343	-160.997	5.3
2015	56.335	-168.251	4.4
2015	56.3347	-168.865	4.9
2015	56.3562	-169.486	4.7
2015	56.3283	-170.056	4.6
2015	56.358	-170.684	4.6
2015	56.6536	-167.666	4.2
2015	56.6418	-167.063	4.1
2015	56.679	-166.442	4
2015	56.69	-165.849	4
2015	56.6495	-165.219	4
2015	56.6569	-164.585	3.9
2015	56.6772	-164.017	3.5
2015	56.6582	-163.373	4.1
2015	56.6478	-162.774	4.3
2015	56.6777	-162.18	4.4
2015	56.6623	-161.6	4.3
2015	56.6614	-160.974	4.5
2015	56.6713	-160.361	4.7
2015	56.6781	-159.742	5.5
2015	56.6517	-168.281	4.7
2015	56.6815	-168.909	3.7
2015	56.6614	-169.49	5.5
2015	56.662	-170.117	5.2
2015	56.6713	-170.743	4.6
2015	56.659	-171.356	4.4
2015	56.678	-171.994	4.6
2015	56.6928	-172.568	4.6
2015	56.99	-167.694	3.5
2015	56.9804	-167.088	3.5
2015	57.0251	-166.449	3.7
2015	57.015	-165.86	3.8
2015	56.9942	-165.223	3.6
2015	56.9834	-164.607	3.3
2015	57.0101	-164.03	3.6
2015	56.9871	-163.387	4
2015	57.0109	-162.787	4.6
2015	57.0109	-162.164	4.9
2015	56.9913	-161.531	4.6
2015	57.0061	-160.94	4.4
2015	57.0155	-160.334	4.5
2015	57.0095	-159.72	4.8
2015	56.9756	-159.142	6.5
2015	57.0138	-168.337	3.7
2015	57.0117	-168.946	4.2
2015	56.986	-169.568	4.8
2015	57.0028	-170.135	5.2
2015	57.0114	-170.799	4.9
2015	57.0096	-171.426	4.3
2015	57.0077	-172.062	4.3
2015	57.0127	-172.663	4.5
2015	57.0087	-173.258	3.9
2015	56.8318	-168.645	3.9
2015	56.8364	-169.329	4.4
2015	56.8202	-169.894	5.4
2015	56.8552	-170.514	4.7
2015	57.3208	-167.726	2.9
2015	57.322	-167.12	3.1
2015	57.3505	-166.48	3.4
2015	57.3531	-165.878	3.2
2015	57.3119	-165.216	3.2
2015	57.3218	-164.623	3.5
2015	57.3429	-164.015	3.8
2015	57.3288	-163.375	4.8
2015	57.342	-162.766	5
2015	57.3417	-162.154	5.3
2015	57.3173	-161.505	4.9
2015	57.3241	-160.927	4.2
2015	57.35	-160.3	4.5
2015	57.3395	-159.666	4.8
2015	57.3168	-159.091	5
2015	57.3249	-158.413	5.8
2015	57.3386	-168.37	3.3
2015	57.3422	-168.979	4
2015	57.3203	-169.577	3.8
2015	57.3233	-170.244	6.5
2015	57.35	-170.852	5.1
2015	57.3165	-171.464	4.5
2015	57.3486	-172.104	3.9
2015	57.3618	-172.815	4.5
2015	57.3443	-173.321	4.6
2015	57.1801	-168.643	3.9
2015	57.1554	-169.331	4.5
2015	57.1319	-169.901	6.2
2015	57.1079	-170.449	6.2
2015	57.654	-167.761	3.3
2015	57.6544	-167.123	3
2015	57.6863	-166.502	2.9
2015	57.6739	-165.882	3
2015	57.6595	-165.249	3
2015	57.6504	-164.617	4.1
2015	57.6809	-164.019	4.5
2015	57.6487	-163.355	4.9
2015	57.6734	-162.744	5.2
2015	57.6762	-162.125	5.3
2015	57.6525	-161.472	3.9
2015	57.6574	-160.883	3.3
2015	57.6794	-160.245	4.6
2015	57.6675	-159.626	4.6
2015	57.6567	-159.029	5.1
2015	57.6608	-158.361	5.8
2015	57.6636	-168.386	2.7
2015	57.6783	-169.064	2.7
2015	57.6532	-169.626	3.9
2015	57.6731	-170.254	3.5
2015	57.6843	-170.911	3.9
2015	57.6826	-171.551	2.3
2015	57.6575	-172.168	3.3
2015	57.6793	-172.802	4.3
2015	57.6478	-173.375	4.1
2015	57.5124	-168.755	3
2015	57.4945	-169.364	4.1
2015	57.4855	-170.011	4.3
2015	57.5253	-170.592	4.8
2015	57.9821	-167.796	2.9
2015	57.9846	-167.162	3
2015	58.0193	-166.513	3.1
2015	58.015	-165.903	3.7
2015	57.9993	-165.243	4.5
2015	57.9826	-164.606	4.8
2015	58.009	-163.999	5.2
2015	57.9892	-163.38	5.2
2015	58.023	-162.745	4.8
2015	58.0124	-162.118	4.3
2015	57.9876	-161.434	4.2
2015	57.9876	-160.844	3.8
2015	58.0115	-160.211	4.4
2015	58.0005	-159.584	5.3
2015	57.9937	-158.983	5.6
2015	57.9843	-158.342	6
2015	57.9886	-168.427	2.6
2015	58.0056	-169.099	2.5
2015	57.9858	-169.694	2.6
2015	57.9837	-170.309	2.9
2015	58.0023	-170.995	2.6
2015	58.0155	-171.612	1.3
2015	57.9932	-172.234	1.9
2015	58.009	-172.859	2.7
2015	57.989	-173.475	4.4
2015	57.8447	-168.747	2.6
2015	57.8302	-169.355	3.6
2015	57.83	-169.987	3.4
2015	57.8359	-170.634	4
2015	58.3212	-167.836	3.1
2015	58.3212	-167.185	4.3
2015	58.3486	-166.558	3.8
2015	58.3421	-165.928	4.2
2015	58.3218	-165.281	4.5
2015	58.3224	-164.64	4.8
2015	58.3462	-163.991	5.1
2015	58.3254	-163.357	5
2015	58.3442	-162.713	4.8
2015	58.3175	-162.043	5
2015	58.2332	-161.555	5
2015	58.3195	-160.753	6.6
2015	58.2934	-159.98	4.7
2015	58.3534	-159.568	5.2
2015	58.3462	-168.477	2.3
2015	58.3567	-169.124	1.7
2015	58.3223	-169.729	1.6
2015	58.3214	-170.37	0.5
2015	58.3385	-170.968	1.2
2015	58.3439	-171.655	0.6
2015	58.3278	-172.295	1.1
2015	58.3207	-172.926	3
2015	58.3221	-173.569	3.6
2015	58.324	-174.294	3.7
2015	58.6536	-167.858	3.6
2015	58.6529	-167.212	4.1
2015	58.6716	-166.56	3.7
2015	58.6816	-165.926	4.8
2015	58.6627	-165.305	5.2
2015	58.6479	-164.651	5
2015	58.6894	-163.995	4.9
2015	58.6544	-163.345	4.7
2015	58.6797	-162.72	4.8
2015	58.6792	-168.504	2.8
2015	58.688	-169.153	1
2015	58.6504	-169.786	1.2
2015	58.6555	-170.428	0.2
2015	58.682	-171.084	-0.1
2015	58.677	-171.738	0
2015	58.6779	-172.385	1.4
2015	58.6652	-173.009	2.4
2015	58.6518	-173.629	3.4
2015	58.6543	-174.279	3.7
2015	58.7211	-174.882	3.7
2015	58.6547	-175.559	3.6
2015	58.6637	-176.217	3.6
2015	58.6705	-176.889	3.3
2015	58.989	-167.876	3.6
2015	58.9828	-167.229	5.5
2015	58.999	-166.607	5.8
2015	58.9958	-165.956	6.5
2015	58.9831	-165.305	5.3
2015	58.9858	-164.639	5.2
2015	59.0145	-164.001	5
2015	58.9816	-163.341	5.1
2015	59.0128	-168.55	3
2015	59.013	-169.191	1.8
2015	58.9771	-169.838	0
2015	58.996	-170.52	-0.8
2015	59.0158	-171.136	-1.1
2015	59.0099	-171.79	-1.3
2015	59.0238	-172.45	-0.4
2015	58.9871	-173.087	1.8
2015	58.9794	-173.705	2.6
2015	59.013	-174.358	2.4
2015	59.0128	-174.983	3
2015	59.0192	-175.74	2.8
2015	59.0099	-176.312	2.9
2015	58.9955	-176.927	3.4
2015	59.0027	-177.618	3.5
2015	59.3155	-167.903	3.8
2015	59.3304	-167.201	5.9
2015	59.3518	-166.616	7
2015	59.309	-165.957	7.1
2015	59.3194	-165.32	5.6
2015	59.3131	-164.657	5.8
2015	59.3542	-164.013	6.8
2015	59.3478	-168.58	3.2
2015	59.3424	-169.242	1.4
2015	59.3118	-169.868	0
2015	59.3325	-170.525	-0.9
2015	59.3356	-171.191	-1
2015	59.3326	-171.805	-1.3
2015	59.3235	-172.487	-0.9
2015	59.3243	-173.165	0.4
2015	59.3554	-173.813	1.3
2015	59.3282	-174.44	2.1
2015	59.3321	-175.076	2.8
2015	59.3305	-175.741	2.7
2015	59.3333	-176.343	2.7
2015	59.3491	-177.057	3.1
2015	59.6561	-167.947	3.9
2015	59.6483	-167.266	4.5
2015	59.6613	-166.603	7.2
2015	59.6274	-165.927	8
2015	59.6752	-168.63	2.7
2015	59.6803	-169.271	1.8
2015	59.6544	-169.915	0.9
2015	59.6791	-170.558	-0.8
2015	59.6636	-171.218	-1.1
2015	59.6653	-171.875	-1.3
2015	59.6667	-172.585	-1.3
2015	59.663	-173.266	-0.7
2015	59.6664	-173.887	1.2
2015	59.6636	-174.475	1.8
2015	59.6775	-175.102	2.5
2015	59.6891	-175.879	2.5
2015	59.6571	-176.512	2.7
2015	59.6829	-177.15	3.1
2015	59.4909	-172.855	-0.5
2015	59.4809	-173.503	0.6
2015	59.9871	-167.983	5.5
2015	60.0044	-168.645	3.4
2015	60.0054	-169.285	1.2
2015	59.9827	-169.947	0.5
2015	60.004	-170.584	-1
2015	60.0141	-171.319	-1.3
2015	59.9643	-171.945	-0.7
2015	59.9951	-172.616	-0.8
2015	60	-173.242	-1.1
2015	59.9928	-173.939	-0.2
2015	59.9909	-174.596	0.6
2015	60.0123	-175.27	2
2015	60.0265	-175.936	2.3
2015	59.9731	-176.713	2.4
2015	60.0092	-177.211	2.5
2015	60.0152	-177.89	2.1
2015	59.8288	-172.275	-1.1
2015	59.8205	-172.892	-1.3
2015	59.8179	-173.584	-1
2015	59.8397	-174.258	0.6
2015	60.3318	-167.93	5.6
2015	60.3316	-167.308	6
2015	60.3327	-168.62	4.2
2015	60.3352	-169.26	1.4
2015	60.3244	-170.003	0.4
2015	60.3238	-170.601	-1
2015	60.327	-171.335	-1.3
2015	60.3138	-172.063	-0.6
2015	60.2854	-173.384	0.2
2015	60.3385	-174.045	-0.8
2015	60.3232	-174.714	0.7
2015	60.3463	-175.397	1.2
2015	60.3467	-176.045	2.1
2015	60.3267	-176.718	2.3
2015	60.3268	-177.345	2.1
2015	60.1515	-172.295	2.8
2015	60.1875	-173.039	0.3
2015	60.1137	-173.78	-1.1
2015	60.1705	-174.335	0.5
2015	60.6542	-171.43	-1.3
2015	60.6429	-172.118	-1.2
2015	60.6843	-172.782	3.1
2015	60.6544	-173.476	0
2015	60.6649	-174.172	-0.8
2015	60.6562	-174.816	-0.2
2015	60.6734	-175.456	0.8
2015	60.6678	-176.224	2
2015	60.67	-176.829	2.2
2015	60.6686	-177.545	2.2
2015	60.6791	-178.182	2.3
2015	60.9824	-171.424	-1
2015	60.9985	-172.127	-1
2015	60.9985	-172.782	-0.2
2015	60.9871	-173.503	-1
2015	60.9888	-174.184	-0.9
2015	61.0237	-174.862	-0.6
2015	61.0124	-175.541	0.7
2015	60.9834	-176.265	1.1
2015	60.9959	-176.951	1.7
2015	61.004	-177.611	2.1
2015	61.3134	-173.575	-1.4
2015	61.3163	-174.332	-1.5
2015	61.3453	-175.007	-1.5
2015	61.3529	-175.66	-0.6
2015	61.3171	-176.291	1.1
2015	61.3491	-176.97	1.3
2015	61.648	-173.668	-1.2
2015	61.6589	-174.374	-1.3
2015	61.6809	-175.084	-1.3
2015	61.6843	-175.79	-0.6
2015	61.6772	-176.467	0.7
2015	61.9891	-173.74	-0.8
2015	62.0025	-174.465	-1.1
2015	61.9997	-175.156	-1
2015	61.9994	-175.795	-0.4
2015	54.6933	-165.142	5.9
2016	55.0089	-166.92	4.7
2016	55.0153	-166.311	4.8
2016	54.9937	-165.752	4.5
2016	54.9976	-165.135	5.1
2016	55.058	-164.568	6.7
2016	54.8366	-165.486	4.5
2016	55.3363	-167.575	4.6
2016	55.3453	-166.973	4.7
2016	55.3211	-166.351	4.7
2016	55.306	-165.79	4.9
2016	55.3388	-165.17	5
2016	55.3201	-164.541	5.5
2016	55.3367	-164.022	6.3
2016	55.4225	-163.463	5.8
2016	55.3366	-163.402	6.3
2016	55.3522	-163.446	6.2
2016	55.3373	-163.414	6.1
2016	55.4226	-163.457	5.8
2016	55.6661	-167.561	4.6
2016	55.6461	-166.986	4.7
2016	55.6612	-166.381	4.8
2016	55.6596	-165.806	5
2016	55.6736	-165.174	5.3
2016	55.6606	-164.58	5.6
2016	55.6888	-163.985	4.8
2016	55.667	-163.396	5
2016	55.6787	-162.822	5.6
2016	55.6052	-162.95
2016	55.6638	-168.191	4.3
2016	56.0005	-167.625	4.7
2016	55.9887	-167.011	4.7
2016	55.9902	-166.39	4.8
2016	56.0114	-165.789	5.1
2016	56.0086	-165.176	4.7
2016	56.0058	-164.582	4.7
2016	55.9912	-164.059	4.7
2016	55.9956	-163.397	4.7
2016	56.0123	-162.814	4.7
2016	56.0001	-162.306	5.2
2016	55.9822	-168.224	4.4
2016	56.3537	-167.655	4.7
2016	56.322	-167.047	4.9
2016	56.3237	-166.408	4.9
2016	56.3431	-165.794	4.7
2016	56.3409	-165.197	4.6
2016	56.3213	-164.556	4.7
2016	56.343	-164.031	4.7
2016	56.3334	-163.418	4.7
2016	56.3592	-162.796	4.7
2016	56.3306	-162.221	4.9
2016	56.3318	-161.633	5.4
2016	56.3366	-161.011	6.1
2016	56.3323	-168.191	4.6
2016	56.3322	-168.848	4.7
2016	56.3394	-169.301	4.7
2016	56.3372	-170.088	4.9
2016	56.3391	-170.708	4.6
2016	56.6838	-167.67	4.8
2016	56.644	-167.074	4.8
2016	56.6531	-166.442	4.6
2016	56.6826	-165.844	4.5
2016	56.6746	-165.201	4.5
2016	56.6868	-164.579	4.7
2016	56.6719	-164.021	4.8
2016	56.6585	-163.382	4.7
2016	56.692	-162.79	4.9
2016	56.6892	-162.179	5
2016	56.6535	-161.574	5
2016	56.6469	-161.015	5.4
2016	56.6695	-160.366	5.7
2016	56.6578	-159.719	6.6
2016	56.6727	-168.283	4.9
2016	56.6606	-168.909	4.8
2016	56.6764	-169.533	6.1
2016	56.6606	-170.13	5.6
2016	56.6581	-170.736	4.8
2016	56.6831	-171.354	4.8
2016	56.6571	-171.948	4.7
2016	56.6942	-172.576	4.7
2016	57.0023	-167.705	4.5
2016	56.9857	-167.099	4.4
2016	56.9899	-166.46	4.2
2016	57.0098	-165.838	4.2
2016	57.0151	-165.233	4.6
2016	56.9883	-164.591	4.8
2016	57.0178	-164.036	4.7
2016	57.0053	-163.351	4.9
2016	57.0299	-162.799	5.3
2016	57.0243	-162.17	5.6
2016	57.0024	-161.553	5.2
2016	56.9988	-160.965	5.4
2016	56.9967	-160.353	5.5
2016	56.9821	-159.682	5.8
2016	56.9889	-159.096	7.5
2016	57.0061	-168.329	4.4
2016	56.9857	-168.912	4.7
2016	56.9924	-169.529	5
2016	56.9964	-170.204	6.1
2016	56.9875	-170.782	5.4
2016	56.9812	-171.385	4.9
2016	56.9902	-172.039	4.8
2016	57.0085	-172.668	4.8
2016	57.012	-173.277	4.4
2016	56.8269	-168.609	4.6
2016	56.8182	-169.302	4.9
2016	56.8314	-169.881	6.5
2016	56.8259	-170.466	5.1
2016	57.3418	-167.735	4.3
2016	57.3211	-167.14	4
2016	57.3223	-166.481	4.2
2016	57.3232	-165.865	4.3
2016	57.339	-165.274	4.8
2016	57.3442	-164.606	4.8
2016	57.3335	-163.998	4.9
2016	57.3288	-163.369	5.7
2016	57.3022	-162.795	5.9
2016	57.3687	-162.15	6
2016	57.32	-161.532	5.8
2016	57.3485	-160.926	5.7
2016	57.3211	-160.303	5.8
2016	57.3231	-159.67	6.1
2016	57.3075	-159.076	6.4
2016	57.3205	-158.382	7.3
2016	57.3473	-168.366	4.6
2016	57.3099	-168.974	4.8
2016	57.3151	-169.582	4.7
2016	57.3498	-170.207	7.2
2016	57.3606	-170.864	5.5
2016	57.3235	-171.466	4.8
2016	57.3277	-172.102	4.7
2016	57.3611	-172.813	4.7
2016	57.3441	-173.329	4.7
2016	57.1517	-168.647	4.6
2016	57.1532	-169.318	4.8
2016	57.1497	-169.898	6.8
2016	57.1025	-170.456	7.6
2016	57.6742	-167.73	4.7
2016	57.6749	-167.11	4.4
2016	57.6542	-166.5	4.6
2016	57.6762	-165.873	4.7
2016	57.6819	-165.258	4.9
2016	57.6627	-164.594	5.5
2016	57.6809	-164.017	6
2016	57.6708	-163.351	6.7
2016	57.6748	-162.766	7
2016	57.6736	-162.124	6.5
2016	57.6489	-161.515	6
2016	57.6872	-160.882	5.9
2016	57.6651	-160.266	6
2016	57.6563	-159.642	6.4
2016	57.6642	-159.046	6.6
2016	57.6553	-158.369	6.9
2016	57.6567	-168.402	4.4
2016	57.6605	-169.036	4.5
2016	57.6564	-169.671	4.7
2016	57.6681	-170.326	4.6
2016	57.6763	-170.906	4.5
2016	57.6551	-171.533	4.6
2016	57.6493	-172.179	4.4
2016	57.6767	-172.794	4.6
2016	57.6806	-173.39	4.2
2016	57.4828	-168.743	4.7
2016	57.4922	-169.349	4.9
2016	57.5047	-169.973	4.6
2016	57.5128	-170.601	5.3
2016	57.9942	-167.779	4.6
2016	57.9924	-167.172	4.8
2016	57.9871	-166.52	4.9
2016	57.9979	-165.897	5.4
2016	58.0053	-165.273	6
2016	57.9961	-164.623	6.9
2016	57.9864	-164.03	7.3
2016	58.0136	-163.337	7.2
2016	57.9756	-162.747	6.9
2016	57.9903	-162.114	6.5
2016	57.9651	-161.512	6.1
2016	57.9995	-160.84	5.8
2016	57.975	-160.23	5.9
2016	58.02	-159.614	6.8
2016	57.9891	-158.965	7.1
2016	58.0043	-158.316	7.6
2016	58.01	-168.438	4.4
2016	57.9847	-169.065	4.3
2016	57.9809	-169.699	4.6
2016	58.0138	-170.339	4.1
2016	57.9799	-170.975	3.6
2016	57.9927	-171.593	3.4
2016	58.0161	-172.242	3.9
2016	57.9934	-172.842	4
2016	58.0117	-173.498	4.4
2016	57.8169	-168.72	4.1
2016	57.8387	-169.32	4.6
2016	57.83	-169.957	4.3
2016	57.8432	-170.595	3.8
2016	58.3332	-167.808	4.8
2016	58.3478	-167.202	5.5
2016	58.3342	-166.555	6.3
2016	58.3426	-165.902	6.4
2016	58.3498	-165.279	6.7
2016	58.3314	-164.619	7.1
2016	58.3466	-163.996	7.6
2016	58.3049	-163.354	7.6
2016	58.324	-162.73	7.4
2016	58.328	-162.096	6.9
2016	58.2183	-161.549	6.4
2016	58.2848	-160.793	7.5
2016	58.2677	-159.956	6.9
2016	58.319	-159.562	8.4
2016	58.3214	-168.459	4.5
2016	58.3169	-169.114	4.2
2016	58.3183	-169.731	4.1
2016	58.3531	-170.378	3.7
2016	58.3229	-171.012	2.9
2016	58.3175	-171.649	3
2016	58.3354	-172.324	3.4
2016	58.3347	-172.96	3.6
2016	58.3296	-173.593	4.1
2016	58.3495	-174.315	3.9
2016	58.6658	-167.893	5.7
2016	58.6889	-167.223	6.3
2016	58.6591	-166.555	6.3
2016	58.6471	-165.924	6.5
2016	58.66	-165.323	7.2
2016	58.6933	-164.633	7.6
2016	58.664	-164.034	7.8
2016	58.6528	-163.331	7.6
2016	58.6525	-162.694	7.6
2016	58.6816	-168.496	4.9
2016	58.6472	-169.145	4.2
2016	58.6544	-169.781	4
2016	58.6861	-170.431	3.5
2016	58.6499	-171.08	2.4
2016	58.6524	-171.718	1.9
2016	58.6818	-172.353	3.1
2016	58.6629	-172.976	3.3
2016	58.6575	-173.669	3.9
2016	58.6804	-174.285	3.8
2016	58.6863	-174.942	3.7
2016	58.6652	-175.577	2.8
2016	58.6634	-176.239	3.2
2016	58.6663	-176.879	3.4
2016	59.0005	-167.87	5.9
2016	59.0018	-167.208	6.6
2016	58.9882	-166.571	7.7
2016	59.0166	-165.918	7.4
2016	59.0087	-165.279	8.4
2016	58.99	-164.638	8.4
2016	59.0133	-163.994	8.2
2016	58.9937	-163.394	8.7
2016	59.01	-168.53	5.5
2016	58.991	-169.172	4.8
2016	59.0173	-169.847	3.8
2016	58.996	-170.457	3.1
2016	58.9877	-171.146	2.5
2016	58.9844	-171.779	2.2
2016	59.0031	-172.458	1.9
2016	59.0031	-173.086	3
2016	58.9941	-173.705	3.3
2016	59.006	-174.385	3.3
2016	58.996	-175.016	2.7
2016	59.0026	-175.725	2.6
2016	58.9982	-176.279	2.7
2016	58.9999	-176.89	3.2
2016	58.9898	-177.544	3.2
2016	59.3514	-167.911	5.5
2016	59.329	-167.239	6.6
2016	59.3182	-166.605	7.3
2016	59.3371	-165.979	8.3
2016	59.3172	-165.304	8.7
2016	59.3201	-164.637	9.2
2016	59.3502	-163.996	9.9
2016	59.3432	-168.579	5.4
2016	59.3317	-169.239	4.9
2016	59.3438	-169.874	3.9
2016	59.3003	-170.536	3.3
2016	59.3143	-171.188	2.5
2016	59.3225	-171.822	2.8
2016	59.3303	-172.517	1.9
2016	59.3377	-173.167	1.9
2016	59.3342	-173.822	2.8
2016	59.3346	-174.464	2.9
2016	59.3403	-175.089	2.4
2016	59.3336	-175.783	1.7
2016	59.3317	-176.413	2.1
2016	59.3487	-177.061	2
2016	59.6768	-167.971	4.5
2016	59.6554	-167.273	5.4
2016	59.6681	-166.596	7.1
2016	59.6497	-165.964	8.4
2016	59.6597	-168.636	3.3
2016	59.6448	-169.268	4.4
2016	59.682	-169.925	3.7
2016	59.6479	-170.584	3.5
2016	59.6501	-171.241	3.3
2016	59.6515	-171.898	2.6
2016	59.6706	-172.534	1.3
2016	59.6575	-173.257	1.3
2016	59.6677	-173.844	2.3
2016	59.6785	-174.447	2.6
2016	59.6524	-175.136	2.5
2016	59.678	-175.877	1.6
2016	59.6921	-176.548	1.8
2016	59.7025	-177.15	2.1
2016	59.5107	-172.86	1.4
2016	59.4904	-173.484	2.2
2016	60.0199	-168.015	5.6
2016	60.0149	-168.647	2.9
2016	59.9849	-169.32	3.8
2016	60.0201	-169.968	2.7
2016	59.9826	-170.636	3
2016	59.9345	-171.296	2.9
2016	59.9784	-171.943	1.8
2016	60.0001	-172.616	1.6
2016	60.0099	-173.292	1.2
2016	59.9869	-173.926	1.3
2016	60.0011	-174.59	1.7
2016	60.0009	-175.254	2.2
2016	60.0062	-175.911	1.5
2016	60.0145	-176.713	1.6
2016	60.016	-177.225	1.7
2016	60.0033	-177.85	1.8
2016	59.8479	-172.261	2
2016	59.8172	-172.957	1.2
2016	59.8425	-173.569	1.2
2016	59.8205	-174.241	2.2
2016	60.316	-167.984	6.1
2016	60.3374	-167.251	6.2
2016	60.3472	-168.653	3
2016	60.3118	-169.336	1.2
2016	60.334	-169.99	1.3
2016	60.3176	-170.653	1.7
2016	60.3271	-171.313	1.7
2016	60.3243	-172.057	0.4
2016	60.2998	-173.377	1.2
2016	60.3277	-174.082	1.1
2016	60.3341	-174.736	1.3
2016	60.3436	-175.4	1.4
2016	60.3348	-176.079	1.7
2016	60.3508	-176.716	1.5
2016	60.3572	-177.386	1.5
2016	60.1761	-172.307	1.5
2016	60.1632	-172.993	1.4
2016	60.1334	-173.77	1.1
2016	60.1567	-174.349	1.4
2016	60.6394	-171.432	-0.4
2016	60.6841	-172.116	-0.7
2016	60.6447	-172.718	3.9
2016	60.6514	-173.466	1.4
2016	60.6673	-174.105	0.9
2016	60.6667	-174.791	1
2016	60.668	-175.429	1.4
2016	60.6784	-176.213	1.8
2016	60.6831	-176.808	1.4
2016	60.6676	-177.553	1.5
2016	60.6679	-178.215	2.4
2016	60.9658	-171.494	-0.5
2016	61.0006	-172.111	-0.8
2016	60.9843	-172.799	-1.1
2016	60.994	-173.468	-0.9
2016	61.0006	-174.152	0.4
2016	61.0009	-174.849	0.9
2016	61.0005	-175.515	1.2
2016	60.9954	-176.265	1.5
2016	61.0026	-176.96	1.5
2016	60.9995	-177.61	1.4
2016	61.3178	-173.582	-1.3
2016	61.3434	-174.333	-1.4
2016	61.3139	-174.994	0.4
2016	61.3294	-175.62	0.7
2016	61.3318	-176.299	1.3
2016	61.3335	-176.936	1.4
2016	61.653	-173.662	-1.2
2016	61.6652	-174.473	-1.4
2016	61.6647	-175.081	-1.2
2016	61.6656	-175.796	0.5
2016	61.6678	-176.495	1
2016	61.9996	-173.699	-1.3
2016	61.9985	-174.487	-1.4
2016	62.0034	-175.148	-1.5
2016	62.0032	-175.818	-0.5
2016	54.6908	-165.123	5.7
2016	55.8521	-162.395	5.6
2016	60.0028	-169.983	5.0292
2016	60.002	-168.995	8.3322
2016	60.0012	-167.998	13.1433
2016	60.4998	-166.999	13.0662
2016	60.4988	-167.998	12.673
2016	60.4997	-169.001	7.2305
2016	60.501	-169.998	1.6709
2016	60.9988	-170.001	0.4838
2016	60.9997	-169.002	6.1845
2016	61.0007	-166.997	14.9906
2016	61.4987	-167.001	13.1857
2016	61.5005	-167.999	12.575
2016	61.5	-169.004	4.0344
2016	61.5008	-170.006	-0.0258
2016	61.9968	-170.008	-0.4032
2016	62.5017	-170.004	6.4073
2016	62.0065	-169.006	4.9699
2016	62.0035	-167.994	11.6967
2016	62.0195	-166.98	12.6646
2016	62.5007	-168.965	5.4715
2016	62.9903	-166.993	4.258
2016	62.9903	-166.993	9.7546
2016	63.5012	-165.961	4.4905
2016	64.014	-165.98	7.1557
2016	63.5058	-167.998	8.8285
2016	64.0047	-167.991	3.6763
2016	64.0192	-168.963	6.7086
2016	64.98	-169.135	1.8859
2016	65.3972	-163.015	6.5067
