# Supplementary material for: Return of warm conditions in the southeastern Bering Sea: Phytoplankton - Fish
Source: PLoS One. 2017 Jun 28;12(6):e0178955. doi: 10.1371/journal.pone.0178955 (PMC5489148; doi:10.1371/journal.pone.0178955)
Supplement: S2 Table — (XLSX) [file pone.0178955.s002.xlsx]

## Sheet: 2015ChlorData
CRUISE	Station	BOTTOM_DEPTH	LAT	LON	IntChla_wat_col
DY15-04	37	65	57.5202	-167.036	61.76
DY15-04	47	68	57.928	-169.33	137.801
DY15-04	23	69	57.0188	-164.22	51.063
DY15-04	33	70	57.3217	-166.01	47.245
DY15-04	24	70	56.9452	-163.833	48.95
DY15-04	32	70	57.2627	-165.746	51.945
DY15-04	35	70	57.4333	-166.515	62.725
DY15-04	36	70	57.429	-166.811	69.14
DY15-04	43	70	57.6548	-169.015	86.39
DY15-04	48	70	57.9088	-169.501	295.235
DY15-04	38	71	57.4988	-167.346	45.078
DY15-04	34	71	57.3212	-166.328	64.394
DY15-04	31	71	57.107	-165.615	84.751
DY15-04	46	71	58.0662	-168.726	284.399
DY15-04	21	72	56.8678	-164.052	44.2439
DY15-04	44	72	57.7653	-168.465	56.261
DY15-04	39	72	57.5008	-167.665	58.54
DY15-04	40	72	57.5008	-167.987	79.449
DY15-04	30	72	56.9928	-165.374	111.467
DY15-04	41	72	57.5208	-168.306	119.149
DY15-04	42	72	57.5245	-168.61	141.777
DY15-04	28	72	56.9095	-164.826	147.154
DY15-04	45	72	57.831	-168.892	171.584
DY15-04	49	72	58.0433	-169.673	233.528
DY15-04	26	73	56.867	-164.054	59.4862
DY15-04	50	73	58.1155	-169.943	221.821
DY15-04	22	74	56.7642	-164.334	59.336
DY15-04	27	74	56.8087	-164.578	120.498
DY15-04	29	74	56.8595	-165.121	175.574
DY15-04	51	74	58.2225	-170.078	377.76
DY15-04	25	76	56.672	-163.863	43.936
DY15-04	8	76	54.8273	-164.889	52.376
DY15-08	45	76	56.6672	-163.864	209.503
DY15-08	46	73	56.854	-164.075	241.244
DY15-08	47	69	56.939	-163.835	264.773
DY15-08	48	68	57.0143	-164.222	232.165
DY15-08	49	73	56.7673	-164.334	78.078
DY15-08	50	73	56.8093	-164.58	52.371
DY15-08	51	72	56.9088	-164.826	50.809
DY15-08	52	74	56.8573	-165.122	71.184
DY15-08	53	72	56.9912	-165.379	80.066
DY15-08	54	71	57.104	-165.615	226.811
DY15-08	55	69	57.2597	-165.747	80.26
DY15-08	56	68	57.3187	-166.01	71.09
DY15-08	57	70	57.3228	-166.323	52.71
DY15-08	58	69	57.4375	-166.511	116.798
DY15-08	59	70	57.4272	-166.809	73.86
DY15-08	60	71	57.5217	-167.037	106.08
DY15-08	61	71	57.498	-167.342	81.205
DY15-08	62	72	57.5003	-167.662	80.775
DY15-08	63	71	52.4982	-167.984	182.456
DY15-08	64	71	57.5185	-168.306	51.297
DY15-08	65	71	57.5242	-168.617	118.182
DY15-08	66	69	57.6558	-169.022	53.019
DY15-08	67	71	57.7675	-168.465	100.289
DY15-08	68	72	57.8327	-168.885	54.2838
DY15-08	69	70	58.0685	-168.724	236.605
DY15-08	70	67	57.9272	-169.321	113.379
DY15-08	71	69	57.9073	-169.501	97.436
DY15-08	72	70	58.0435	-169.673	103.13
DY15-08	73	72	58.1487	-169.922	70.417
DY15-08	74	73	58.2823	-170.094	51.811
DY15-08	75	74	58.4495	-170.191	61.894
DY15-08	76	73	58.6163	-170.277	115.056
DY15-08	77	72	58.7745	-170.289	79.947
DY15-08	78	71	58.9477	-170.325	42.49
DY15-08	79	68	59.1055	-170.246	48.148
DY15-08	80	68	59.2475	-170.414	91.23
DY15-08	81	70	59.3355	-170.657	67.035
DY15-08	82	73	59.435	-170.91	42.34
DY15-08	83	72	59.5965	-170.927	44.137
DY15-08	84	72	59.7192	-171.143	45.721
DY15-08	85	75	59.7075	-171.499	36.13
DY15-08	86	74	59.7825	-171.446	45.827
DY15-08	87	72	59.8933	-171.267	50.597
DY15-08	88	72	59.8812	-171.727	27.8667
DY15-08	89	64	60.0768	-172.005	22.852
DY15-08	90	74	59.9017	-172.165	30.881
DY15-08	91	75	59.9107	-170.426	32.67
DY15-08	92	69	59.9782	-172.742	29.841
DY15-08	93	68	60.0362	-173.01	27.997
DY15-08	94	71	60.0962	-173.317	23.626
DY15-08	95	70	60.2497	-173.524	30.84
DY15-08	96	65	60.3392	-173.595	32.64
DY15-08	97	69	60.5745	-173.643	26.582
DY15-08	98	73	60.7418	-173.653	40.603
DY15-08	99	82	60.9078	-173.826	42.563
DY15-08	100	79	61.0653	-173.83	34.279
DY15-08	101	75	61.2493	-173.741	33.33
DY15-08	102	76	61.4105	-173.736	18.828
DY15-08	103	74	61.5592	-173.713	23.69
DY15-08	104	73	61.7268	-173.858	22.764
DY15-08	105	73	61.8597	-174.094	16.209
DY15-08	106	74	61.9435	-174.373	16.484
DY15-08	107	77	61.9737	-174.616	15.517
DY15-08	108	76	62.0275	-174.66	13.511
DY15-08	109	69	62.2008	-174.297	17.277
DY15-08	110	75	62.192	-174.759	14.5783
DY15-08	111	80	62.1968	-175.2	17.43
DY15-08	112	73	62.4182	-174.708	14.183

## Sheet: 2016ChlorData
Cruise	Station	Haul	Lat	Long	IntChla_wat_col
DY16-06	4	1	56.8712	-164.06	392.378
DY16-06	7	5	56.8712	-164.051	379.432
DY16-06	8	1	56.6695	-163.871	169.062
DY16-06	9	1	56.9437	-163.833	406.419
DY16-06	10	1	57.024	-164.363	475.152
DY16-06	11	1	56.7647	-164.341	134.385
DY16-06	12	1	56.8085	-164.591	453.504
DY16-06	13	1	56.91	-164.836	238.698
DY16-06	14	1	56.8573	-165.127	248.326
DY16-06	15	1	56.991	-165.376	154.608
DY16-06	16	1	57.1058	-165.611	157.875
DY16-06	17	1	57.2612	-165.745	160.499
DY16-06	18	1	57.32	-166.007	275.219
DY16-06	19	1	57.3212	-166.326	152.954
DY16-06	20	1	57.4362	-166.512	131.692
DY16-06	21	1	57.428	-166.811	218.709
DY16-06	23	1	57.4987	-167.343	282.393
DY16-06	24	1	57.5008	-167.663	290.532
DY16-06	25	1	57.4987	-167.987	433.225
DY16-06	26	1	57.5188	-168.309	264.263
DY16-06	27	1	57.5387	-168.622	310.084
DY16-06	28	1	57.6512	-169.024	193.251
DY16-06	29	1	57.7678	-168.463	435.976
DY16-06	30	4	57.833	-168.883	488.734
DY16-06	31	1	58.0632	-168.722	462.853
DY16-06	32	1	57.9268	-169.32	158.83
DY16-06	33	1	57.9073	-169.501	120.332
DY16-06	34	1	58.0442	-169.673	134.281
DY16-06	35	1	58.1552	-169.914	292.838
DY16-06	36	1	58.2853	-170.089	252.917
DY16-06	37	1	58.4502	-170.182	329.562
DY16-06	38	1	58.619	-170.268	722.244
DY16-06	39	1	58.7758	-170.291	935.116
DY16-06	40	1	58.946	-170.318	767.769
DY16-06	41	1	59.1068	-170.243	606.753
DY16-06	42	1	59.2487	-170.412	545.172
DY16-06	43	1	59.3368	-170.665	430.474
DY16-06	44	1	59.4388	-170.908	190.423
DY16-06	45	1	59.5988	-170.925	314.428
DY16-06	46	1	59.7177	-171.138	821.295
DY16-06	47	1	59.7023	-171.496	632.097
DY16-06	48	1	59.8967	-171.258	800.371
DY16-06	49	4	59.8923	-171.708	1064.74
DY16-06	50	1	60.0733	-172.005	821.051
DY16-06	51	1	59.8998	-172.165	1133.6
DY16-06	52	1	59.9132	-172.433	755.022
DY16-06	53	1	59.9778	-172.74	1120.85
DY16-06	54	1	60.0375	-173.002	1242.13
DY16-06	55	1	60.1007	-173.312	1552.66
DY16-06	56	1	60.2502	-173.522	1790.44
DY16-10	5	1	56.6652	-163.87	65.8334
DY16-10	6	2	56.8663	-164.069	108.784
DY16-10	7	1	56.9422	-163.83	66.946
DY16-10	8	1	57.0177	-164.218	136.795
DY16-10	9	1	56.7648	-164.339	87.0418
DY16-10	10	1	56.81	-164.584	204.779
DY16-10	11	1	56.9125	-164.823	264.318
DY16-10	12	1	56.8602	-165.117	118.495
DY16-10	13	1	56.9932	-165.373	63.4137
DY16-10	14	1	57.104	-165.605	108.326
DY16-10	15	2	57.2572	-165.74	92.0586
DY16-10	16	1	57.3202	-166.004	84.4861
DY16-10	17	1	57.3205	-166.323	89.0798
DY16-10	18	1	57.438	-166.512	90.0544
DY16-10	19	1	57.431	-166.812	139.462
DY16-10	20	1	57.5228	-167.036	167.57
DY16-10	21	1	57.4998	-167.34	85.2945
DY16-10	22	1	57.5033	-167.975	81.7118
DY16-10	23	1	57.523	-168.617	113.35
DY16-10	24	1	57.6537	-169.023	81.882
DY16-10	25	1	57.7673	-168.469	87.3976
DY16-10	26	2	57.8343	-168.882	66.7801
DY16-10	27	1	58.0688	-168.725	76.2339
DY16-10	28	1	57.9272	-169.317	87.9989
DY16-10	29	1	58.043	-169.676	62.0251
DY16-10	30	1	58.2845	-170.097	55.0665
DY16-10	31	1	58.6212	-170.268	71.2316
DY16-10	32	1	58.9507	-170.325	115.419
DY16-10	33	1	59.2483	-170.406	149.113
DY16-10	34	1	59.4338	-170.904	103.857
DY16-10	35	1	59.7177	-171.14	76.7463
DY16-10	36	1	59.7088	-171.482	63.1781
DY16-10	37	1	59.897	-171.259	63.7019
DY16-10	38	2	59.8912	-171.706	51.5536
DY16-10	39	2	60.0797	-171.999	47.0029
DY16-10	43	2	60.5768	-173.631	49.0653
DY16-10	44	2	60.9147	-173.813	57.7431
DY16-10	45	1	61.0653	-173.827	58.6109
DY16-10	46	1	60.1025	-173.312	37.226
DY16-10	47	1	60.0387	-173.009	44.9675
DY16-10	48	1	59.979	-172.749	40.9692
DY16-10	49	1	59.9112	-172.937	40.569
DY16-10	50	1	59.8953	-172.168	36.4466
DY16-10	51	1	59.7713	-171.452	50.2561
DY16-10	52	1	59.5947	-170.924	105.812
DY16-10	53	1	59.3342	-170.653	137.758
DY16-10	54	1	59.1062	-170.246	86.6753
DY16-10	55	1	58.7762	-170.288	59.7292
DY16-10	56	1	58.4458	-170.184	64.4408
DY16-10	57	1	58.1502	-169.925	53.7282
DY16-10	58	1	57.915	-169.511	51.1827

## Sheet: MooringLocaitons
Cruise	Station	Haul	FOCI Grid	Lat	Long
DY16-06	4	1	M2	56.8712	-164.06
DY16-06	30	4	M4	57.833	-168.883
DY16-06	49	4	M5	59.8923	-171.708
DY16-10	6	2	M2	56.8663	-164.069
DY16-10	26	2	M4	57.8343	-168.882
DY16-10	38	2	M5	59.8912	-171.706
DY15-04	21	72		56.8678	-164.052
DY15-04	45	72		57.831	-168.892
DY15-08	46	73		56.854	-164.075
DY15-08	68	72		57.8327	-168.885
DY15-08	84	72		59.7192	-171.143
DY15-08	110	75		62.192	-174.759

## Sheet: RZALocations
Cruise	Station	Haul	Lat (Dec. Deg)	Long (Dec. Deg)
DY15-08	49	2	56.768	-164.34
DY15-08	52	2	56.8547	-165.124
DY15-08	56	2	57.3147	-166.013
DY15-08	60	2	57.5182	-167.037
DY15-08	64	2	57.5137	-168.308
DY15-08	68	5	57.8293	-168.881
DY15-08	72	2	58.0458	-169.671
DY15-08	76	2	58.6132	-170.274
DY15-08	80	2	59.2488	-170.412
DY15-08	84	2	59.7235	-171.138
DY15-08	88	5	59.8813	-171.736
DY15-08	92	2	59.9777	-172.745
DY15-08	96	2	60.4232	-173.602
DY15-08	100	2	61.066	-173.834
DY15-08	104	2	61.7272	-173.865
DY15-08	110	5	62.1902	-174.765
DY15-04	24		56.9448	-163.828
DY15-04	30		56.995	-165.379
DY15-04	38	2	57.4992	-167.353
DY15-04	45	5	57.8325	-168.889
DY15-04	49	2	58.0468	-169.668
DY15-04	51	2	58.2212	-170.086
DY1607	56	1	56.9805	-163.454
DY16-07	67	1	57.0835	-164.062
DY16-07	68	1	56.742	-164.232
DY16-07	77	1	56.8413	-164.835
DY16-07	78	1	57.1802	-164.668
DY16-07	92	1	56.9443	-165.438
DY16-07	106	1	57.381	-165.88
DY16-07	117	1	57.4863	-166.482
DY16-07	148	1	58.4258	-169.928
DY16-07	187	1	58.228	-168.73
DY16-07	188	2	57.8908	-168.879
DY16-07	189	1	57.5482	-169.029
DY16-07	199	1	57.783	-168.287
DY16-07	204	1	57.6852	-167.683
DY16-10	6		56.8564	-164.078
DY16-10	9		56.7655	-164.331
DY16-10	13		56.9902	-165.367
DY16-10	17		57.3157	-166.323
DY16-10	21		57.4964	-167.341
DY16-10	23		57.5222	-169.124
DY16-10	26		57.8358	-168.879
DY16-10	29		58.0407	-169.675
DY16-10	31		58.6212	-170.26
DY16-10	33		59.248	-170.39
DY16-10	35		59.7152	-171.134
DY16-10	38		59.8917	-171.708
DY16-10	41		60.0387	-173.006
DY16-10	43		60.5727	-173.64
DY16-10	49		59.909	-172.442
