# Supplementary material for: Return of warm conditions in the southeastern Bering Sea: Phytoplankton - Fish
Source: PLoS One. 2017 Jun 28;12(6):e0178955. doi: 10.1371/journal.pone.0178955 (PMC5489148; doi:10.1371/journal.pone.0178955)
Supplement: S3 Table — (XLS) [file pone.0178955.s003.xls]

## Sheet: S3 Table_ZoopData_ambient
Time	Year	Group	Area	Mean	SE
Spring	2015	Euphausiids	N Shelf
Spring	2015	Euphausiids	S Shelf	0.124816	0.0372024
Fall	2015	Euphausiids	N Shelf	10.4654	10.0211
Fall	2015	Euphausiids	S Shelf	1.3169	1.10247
Spring	2016	Euphausiids	N Shelf
Spring	2016	Euphausiids	S Shelf	24.5401	7.88483
Fall	2016	Euphausiids	N Shelf	4.72874	2.41046
Fall	2016	Euphausiids	S Shelf	5.92281	3.46823
Spring	2015	Large Copepods	N Shelf
Spring	2015	Large Copepods	S Shelf	114.639	20.6971
Fall	2015	Large Copepods	N Shelf	96.1517	53.3419
Fall	2015	Large Copepods	S Shelf	11.5494	5.253
Spring	2016	Large Copepods	N Shelf
Spring	2016	Large Copepods	S Shelf	73.1654	11.4256
Fall	2016	Large Copepods	N Shelf	3.59775	0.772781
Fall	2016	Large Copepods	S Shelf	2.00397	0.597683
Spring	2015	Small Copepods	N Shelf
Spring	2015	Small Copepods	S Shelf	1428.72	487.75
Fall	2015	Small Copepods	N Shelf	6180.96	2541.49
Fall	2015	Small Copepods	S Shelf	6123.95	1272.37
Spring	2016	Small Copepods	N Shelf
Spring	2016	Small Copepods	S Shelf	3902.76	532.294
Fall	2016	Small Copepods	N Shelf	5187.77	1187.58
Fall	2016	Small Copepods	S Shelf	4267.68	719.857
