# Supplementary material for: Return of warm conditions in the southeastern Bering Sea: Phytoplankton - Fish
Source: PLoS One. 2017 Jun 28;12(6):e0178955. doi: 10.1371/journal.pone.0178955 (PMC5489148; doi:10.1371/journal.pone.0178955)
Supplement: S4 Table — (XLS) [file pone.0178955.s004.xls]

## Sheet: Sheet1
Year	Latitude	longitude	CPUE_num_hour
2015	60	-168	6126
2015	60	-169	9928
2015	60	-170	43894.3
2015	60.5	-170	7569.68
2015	60.5	-169	1403.23
2015	60.5	-168	61.9355
2015	60.5	-167	52
2015	61	-167	2
2015	61	-168	2
2015	61	-169	300
2015	61	-170	797.419
2015	61.5	-170	34774.1
2015	61.5	-169	13121.8
2015	61.5	-168	0
2015	61.5	-167	0
2015	62	-167	0
2015	62	-168	212
2015	62.5	-168	19833.1
2015	62.5	-167	74
2015	63	-166	0
2015	63	-167	1101.83
2015	63	-168	0
2015	62	-170	0
2015	62	-169	0
2015	62.5	-169	1972.01
2015	63.5	-168	298.706
2015	63.5	-167	3.87097
2015	63.5	-166	0
2015	64	-168	570.968
2015	64	-167	2138.6
2015	64	-166	36.179
2015	64	-165	0
2015	64	-164	0
2015	64	-163	0
2015	64.5	-167	10.7047
2015	65	-168	149113
2015	65.5	-168	982
2015	55	-165	0
2015	55.5	-165	6.92308
2015	55.5	-164	44.3478
2015	55.5	-163	4000
2015	56	-163	1310
2015	56	-162	8225.45
2015	56.5	-162	6148.57
2015	57	-162	624.706
2015	57.5	-162	4008
2015	56.5	-163	6196.36
2015	57	-163	83.0769
2015	57.5	-163	1950
2015	57.5	-164	17905
2015	57	-164	608
2015	56.5	-164	451.765
2015	56	-164	9
2015	56	-165	54.2857
2015	56.5	-165	3665.45
2015	57	-165	596.471
2015	57.5	-165	720
2015	58	-165	6.66667
2015	58	-166	3544.62
2015	57.5	-166	8244.71
2015	57	-166	2647.06
2015	57	-167	2928
2015	57.5	-167	4588
2015	58	-167	1168.24
2015	58.5	-167	3170
2015	58.5	-168	24447.3
2015	58	-168	5111.25
2015	57.5	-168	4293.33
2015	57	-168	17629.1
2015	56.5	-168	101.143
2015	56.5	-167	218.571
2015	56.5	-166	1432.17
2015	56	-166	180
2015	55.5	-166	41.8182
2015	55	-166	4.61538
2015	55	-167	0
2015	55.5	-167	25
2015	56	-167	74.5946
2015	56	-168	24
2015	56	-169	28.5714
2015	55.5	-168	37.0588
2015	59.5	-171	1083.53
2015	59	-171	1270
2015	58.5	-171	3626.09
2015	58	-171	237.143
2015	55	-168	0
2016	55.4907	-164.012	5950.25
2016	56.061	-162.913	4042.43
2016	56.4895	-162.042	30723.2
2016	57.0289	-160.961	124865
2016	57.5026	-159.975	30680.6
2016	58.0014	-160.986	0
2016	57.5295	-161.941	4216.4
2016	57.1558	-162.996
2016	57.0006	-163.033	65302.1
2016	56.0052	-164.944	2515.07
2016	56.5197	-164.068	18299.3
2016	57.5168	-164.017	9326.78
2016	57.9835	-163.006	61753.2
2016	58.5279	-163.912	0
2016	58.0127	-164.943	80638.7
2016	57.5316	-166.009
2016	57.5009	-165.972	19433
2016	57.0111	-164.983	10312.2
2016	56.4911	-165.431
2016	56.5032	-165.935	25696.7
2016	55.4745	-166.053	8.02999
2016	54.9857	-164.962	3.12611
2016	56.0108	-167.017	7.22627
2016	57.0216	-166.993	8777.53
2016	58.0138	-167.074	28466
2016	59.0131	-167.013	13390.9
2016	58.512	-168.03	15171.1
2016	57.5305	-167.977	4077.87
2016	56.5337	-167.978	968.35
2016	58.5372	-171.992	4699.26
2016	59.0016	-171.043	4571.96
2016	59.4971	-170.09	21072.6
2016	59.0306	-168.987	25466.7
2016	58.6054	-168.985
2016	58.5063	-169.938	20921
2016	57.0067	-168.977	12642
2016	56.5331	-169.988	1061.73
2016	57.5241	-169.997	5237.84
2016	58.0062	-171.012	678.466
2016	57.9865	-169.04	4192.45
