# Supplementary material for: Return of warm conditions in the southeastern Bering Sea: Phytoplankton - Fish
Source: PLoS One. 2017 Jun 28;12(6):e0178955. doi: 10.1371/journal.pone.0178955 (PMC5489148; doi:10.1371/journal.pone.0178955)
Supplement: S5 Table — (XLSX) [file pone.0178955.s005.xlsx]

## Sheet: DY1509_70m_line_backscatter
NASC	Lat	Lon	Year
57.722	56.666	-163.87	2015
234.06	56.674	-163.88	2015
375.64	56.681	-163.89	2015
363.37	56.688	-163.89	2015
244.73	56.696	-163.9	2015
280.19	56.703	-163.91	2015
297.37	56.71	-163.91	2015
299.27	56.718	-163.92	2015
428.81	56.725	-163.93	2015
447.32	56.733	-163.93	2015
740.59	56.74	-163.94	2015
391.58	56.747	-163.95	2015
443.71	56.755	-163.96	2015
511.7	56.762	-163.96	2015
591.03	56.769	-163.97	2015
535.48	56.776	-163.98	2015
541.16	56.784	-163.98	2015
418.57	56.791	-163.99	2015
453.21	56.798	-164	2015
652.59	56.805	-164.01	2015
462.46	56.813	-164.01	2015
641.51	56.82	-164.02	2015
334.31	56.827	-164.03	2015
398.43	56.834	-164.04	2015
371.84	56.841	-164.04	2015
59.81	56.848	-164.05	2015
176.86	56.85	-164.07	2015
0.17446	56.858	-164.07	2015
3.2307	56.849	-164.08	2015
314.59	56.849	-164.09	2015
379.33	56.849	-164.07	2015
477.94	56.849	-164.06	2015
495.3	56.849	-164.04	2015
368.11	56.851	-164.03	2015
434.76	56.855	-164.01	2015
373.58	56.861	-164	2015
360.49	56.866	-163.99	2015
375.95	56.872	-163.98	2015
359.27	56.877	-163.97	2015
393.95	56.883	-163.96	2015
289.79	56.888	-163.95	2015
386.85	56.894	-163.94	2015
422.06	56.899	-163.92	2015
372.82	56.905	-163.91	2015
443	56.91	-163.9	2015
419.42	56.916	-163.89	2015
728.9	56.921	-163.88	2015
1568.5	56.926	-163.87	2015
2413	56.931	-163.85	2015
3320.3	56.936	-163.84	2015
765.08	56.933	-163.85	2015
3415.1	56.936	-163.86	2015
2619.6	56.94	-163.88	2015
1012.6	56.943	-163.89	2015
1077.8	56.946	-163.91	2015
1289.1	56.949	-163.92	2015
1505.5	56.952	-163.93	2015
241.54	56.956	-163.95	2015
802.63	56.959	-163.96	2015
1017.1	56.962	-163.98	2015
2393.6	56.966	-163.99	2015
1161.3	56.969	-164	2015
442.24	56.972	-164.02	2015
893.27	56.975	-164.03	2015
732.31	56.978	-164.05	2015
885.1	56.982	-164.06	2015
195.48	56.985	-164.07	2015
1044.8	56.988	-164.09	2015
1007.1	56.992	-164.1	2015
218.33	56.995	-164.11	2015
230.86	56.999	-164.13	2015
292.55	57.002	-164.14	2015
117.4	57.005	-164.16	2015
188.75	57.008	-164.17	2015
250.03	57.011	-164.19	2015
169.25	57.014	-164.2	2015
0.4287	57.014	-164.24	2015
714.08	57.014	-164.25	2015
403.2	57.006	-164.25	2015
864.43	56.998	-164.25	2015
941.02	56.99	-164.24	2015
611.18	56.982	-164.24	2015
345.27	56.974	-164.23	2015
656.87	56.966	-164.23	2015
274.36	56.959	-164.22	2015
176.55	56.951	-164.22	2015
297.16	56.943	-164.22	2015
255.25	56.935	-164.22	2015
283.15	56.927	-164.23	2015
188.46	56.919	-164.23	2015
254.68	56.912	-164.24	2015
220.94	56.904	-164.24	2015
254.89	56.896	-164.25	2015
78.118	56.888	-164.25	2015
131.84	56.88	-164.26	2015
170.22	56.872	-164.26	2015
189.07	56.864	-164.27	2015
91.716	56.857	-164.27	2015
77.737	56.849	-164.28	2015
33.237	56.841	-164.28	2015
37.694	56.833	-164.29	2015
41.075	56.825	-164.29	2015
131.6	56.818	-164.3	2015
30.41	56.81	-164.3	2015
43.8	56.802	-164.31	2015
78.28	56.794	-164.31	2015
31.822	56.787	-164.32	2015
158.41	56.779	-164.32	2015
7.3284	56.771	-164.33	2015
6.6525	56.774	-164.37	2015
31.03	56.777	-164.39	2015
39.407	56.779	-164.4	2015
28.17	56.781	-164.42	2015
154.26	56.784	-164.43	2015
36.727	56.786	-164.45	2015
40.645	56.789	-164.46	2015
20.568	56.791	-164.48	2015
38.855	56.793	-164.49	2015
26.645	56.796	-164.51	2015
27.192	56.798	-164.52	2015
136.51	56.8	-164.53	2015
116.32	56.803	-164.55	2015
71.867	56.805	-164.56	2015
0.30871	56.808	-164.58	2015
14.617	56.817	-164.6	2015
31.628	56.823	-164.62	2015
34.092	56.828	-164.63	2015
125.03	56.833	-164.64	2015
131.26	56.838	-164.65	2015
39.94	56.843	-164.67	2015
51.529	56.848	-164.68	2015
75.777	56.853	-164.69	2015
29.362	56.858	-164.7	2015
125.58	56.863	-164.71	2015
147.8	56.868	-164.73	2015
50.2	56.873	-164.74	2015
35.582	56.878	-164.75	2015
40.059	56.883	-164.76	2015
153.52	56.888	-164.77	2015
52.844	56.893	-164.79	2015
82.471	56.898	-164.8	2015
56.044	56.903	-164.81	2015
25.62	56.908	-164.83	2015
77.042	56.906	-164.84	2015
76.792	56.904	-164.86	2015
153.88	56.901	-164.87	2015
165.13	56.899	-164.89	2015
217.78	56.896	-164.9	2015
92.376	56.894	-164.92	2015
202.62	56.891	-164.93	2015
763	56.889	-164.95	2015
604.09	56.886	-164.96	2015
221.9	56.884	-164.97	2015
470.41	56.881	-164.99	2015
292.78	56.879	-165	2015
517.2	56.876	-165.02	2015
189.7	56.874	-165.03	2015
376.21	56.871	-165.05	2015
525.15	56.869	-165.06	2015
499.1	56.866	-165.08	2015
486.72	56.864	-165.09	2015
162.08	56.862	-165.1	2015
0.42604	56.855	-165.12	2015
313.55	56.855	-165.13	2015
529.7	56.862	-165.14	2015
889.09	56.868	-165.15	2015
221.46	56.874	-165.16	2015
491.79	56.88	-165.17	2015
182.08	56.886	-165.19	2015
264.54	56.892	-165.2	2015
68.69	56.898	-165.21	2015
182.2	56.904	-165.22	2015
242.72	56.91	-165.23	2015
422.91	56.916	-165.24	2015
407.02	56.922	-165.25	2015
402.25	56.928	-165.26	2015
124.23	56.933	-165.27	2015
323.28	56.939	-165.28	2015
734.66	56.945	-165.29	2015
163.96	56.951	-165.3	2015
245.94	56.957	-165.31	2015
222.33	56.963	-165.32	2015
140.49	56.969	-165.33	2015
371.88	56.975	-165.34	2015
452.79	56.981	-165.36	2015
613.48	56.987	-165.37	2015
80.002	56.989	-165.38	2015
685.15	56.994	-165.39	2015
258.63	57	-165.4	2015
327.16	57.005	-165.41	2015
347.18	57.01	-165.42	2015
336.05	57.016	-165.43	2015
352.01	57.021	-165.45	2015
456.32	57.027	-165.46	2015
402.93	57.033	-165.47	2015
500.21	57.038	-165.48	2015
498.44	57.044	-165.49	2015
456.22	57.05	-165.5	2015
684.6	57.055	-165.51	2015
454.45	57.061	-165.52	2015
628.54	57.067	-165.53	2015
550.91	57.072	-165.55	2015
328.18	57.078	-165.56	2015
483	57.084	-165.57	2015
626.99	57.09	-165.58	2015
754.08	57.095	-165.59	2015
834.44	57.101	-165.6	2015
610.82	57.098	-165.63	2015
456.91	57.106	-165.63	2015
624.08	57.113	-165.64	2015
737.01	57.121	-165.65	2015
600.92	57.129	-165.65	2015
544.04	57.136	-165.66	2015
664.46	57.144	-165.66	2015
783.13	57.152	-165.67	2015
805.99	57.159	-165.68	2015
726.75	57.167	-165.68	2015
538.9	57.175	-165.69	2015
535.59	57.182	-165.69	2015
538.14	57.19	-165.7	2015
510.75	57.198	-165.7	2015
677.92	57.206	-165.71	2015
496.42	57.214	-165.71	2015
450.9	57.221	-165.72	2015
533.45	57.229	-165.73	2015
442.05	57.237	-165.73	2015
430.3	57.245	-165.73	2015
555.52	57.253	-165.74	2015
1.2748	57.261	-165.74	2015
220.94	57.258	-165.75	2015
629.22	57.26	-165.76	2015
835.05	57.263	-165.78	2015
1165.1	57.266	-165.79	2015
937.64	57.269	-165.8	2015
712.36	57.273	-165.82	2015
793.67	57.276	-165.83	2015
732.66	57.279	-165.85	2015
734.74	57.282	-165.86	2015
995.35	57.286	-165.87	2015
910.79	57.289	-165.89	2015
1135.8	57.293	-165.9	2015
1357.9	57.296	-165.92	2015
1294.3	57.3	-165.93	2015
859.66	57.304	-165.94	2015
887.27	57.308	-165.96	2015
807.61	57.312	-165.97	2015
890.51	57.315	-165.98	2015
182.67	57.318	-166	2015
109.22	57.314	-166.01	2015
976.49	57.312	-166.03	2015
845.5	57.313	-166.04	2015
765.4	57.313	-166.06	2015
755.51	57.314	-166.07	2015
891.29	57.314	-166.09	2015
1150.3	57.315	-166.1	2015
924.8	57.316	-166.12	2015
1192.1	57.317	-166.13	2015
1023.6	57.317	-166.15	2015
982.1	57.318	-166.16	2015
907.62	57.319	-166.18	2015
999.68	57.319	-166.2	2015
1024.8	57.32	-166.21	2015
982.12	57.32	-166.23	2015
998.36	57.321	-166.24	2015
858.69	57.321	-166.26	2015
874.83	57.322	-166.27	2015
1106.8	57.322	-166.29	2015
1429.4	57.323	-166.3	2015
424.75	57.322	-166.32	2015
1246.6	57.327	-166.33	2015
1141.6	57.334	-166.34	2015
1363.8	57.34	-166.35	2015
1587.5	57.346	-166.36	2015
1427.3	57.352	-166.37	2015
1670.8	57.358	-166.38	2015
1460.7	57.365	-166.39	2015
998.23	57.371	-166.4	2015
962.03	57.378	-166.41	2015
690.73	57.384	-166.42	2015
936.91	57.39	-166.43	2015
973.83	57.397	-166.44	2015
886.1	57.403	-166.45	2015
1104.5	57.41	-166.46	2015
1269.7	57.416	-166.47	2015
1124.4	57.422	-166.48	2015
670.49	57.428	-166.49	2015
131.11	57.434	-166.5	2015
175.75	57.433	-166.51	2015
474.41	57.434	-166.53	2015
709.9	57.434	-166.55	2015
783.66	57.434	-166.56	2015
724.12	57.434	-166.58	2015
515.5	57.434	-166.59	2015
471.59	57.434	-166.61	2015
495.97	57.434	-166.62	2015
521.63	57.433	-166.64	2015
452.37	57.433	-166.65	2015
410.22	57.433	-166.67	2015
551.24	57.433	-166.68	2015
533.98	57.433	-166.7	2015
522.39	57.433	-166.71	2015
553.36	57.432	-166.73	2015
542.07	57.432	-166.75	2015
684.83	57.432	-166.76	2015
582.89	57.431	-166.78	2015
383.62	57.431	-166.79	2015
4.1451	57.43	-166.81	2015
88.414	57.427	-166.81	2015
311.89	57.428	-166.82	2015
292.04	57.433	-166.83	2015
238.44	57.438	-166.84	2015
290.87	57.443	-166.85	2015
256.91	57.449	-166.86	2015
241.64	57.454	-166.88	2015
265.3	57.459	-166.89	2015
495.41	57.464	-166.9	2015
253.26	57.469	-166.91	2015
161.22	57.475	-166.93	2015
417.34	57.48	-166.94	2015
231.71	57.485	-166.95	2015
232.98	57.49	-166.96	2015
282.91	57.495	-166.97	2015
162.42	57.5	-166.99	2015
228.11	57.505	-167	2015
186.9	57.511	-167.01	2015
203.08	57.515	-167.04	2015
228.71	57.514	-167.06	2015
320.3	57.513	-167.07	2015
205.33	57.512	-167.09	2015
269.53	57.511	-167.1	2015
278.82	57.51	-167.12	2015
513.02	57.509	-167.13	2015
447.43	57.508	-167.15	2015
418.8	57.507	-167.17	2015
401.75	57.506	-167.18	2015
334.43	57.505	-167.2	2015
400.69	57.504	-167.21	2015
236.21	57.504	-167.23	2015
371.84	57.503	-167.24	2015
284.16	57.502	-167.26	2015
288.76	57.501	-167.27	2015
364.48	57.501	-167.29	2015
416.36	57.501	-167.3	2015
446.22	57.5	-167.32	2015
16.375	57.5	-167.33	2015
35.047	57.498	-167.34	2015
470.39	57.498	-167.35	2015
517.17	57.498	-167.36	2015
539.04	57.498	-167.38	2015
454.71	57.499	-167.39	2015
499.56	57.499	-167.41	2015
646.18	57.499	-167.42	2015
507.01	57.499	-167.44	2015
465.35	57.499	-167.46	2015
430.8	57.499	-167.47	2015
534.68	57.499	-167.49	2015
573.28	57.5	-167.5	2015
520.26	57.5	-167.52	2015
503.74	57.5	-167.53	2015
436.58	57.5	-167.55	2015
469.84	57.5	-167.56	2015
371.52	57.5	-167.58	2015
382.5	57.5	-167.59	2015
474.84	57.5	-167.61	2015
501.24	57.5	-167.63	2015
609.23	57.501	-167.64	2015
23.297	57.502	-167.66	2015
372.87	57.493	-167.66	2015
786.34	57.493	-167.68	2015
664.43	57.493	-167.7	2015
567.04	57.494	-167.71	2015
541.28	57.494	-167.73	2015
460.09	57.495	-167.74	2015
587.87	57.495	-167.76	2015
704.6	57.495	-167.77	2015
717.5	57.496	-167.79	2015
704.78	57.496	-167.8	2015
633.75	57.496	-167.82	2015
513.95	57.496	-167.83	2015
348.89	57.497	-167.85	2015
364.9	57.497	-167.87	2015
258.93	57.498	-167.88	2015
245.44	57.499	-167.9	2015
305.54	57.5	-167.91	2015
385.81	57.501	-167.93	2015
334.54	57.501	-167.94	2015
278.42	57.502	-167.96	2015
48.606	57.502	-167.97	2015
1.0371	57.499	-167.98	2015
399.21	57.497	-167.99	2015
468.99	57.498	-168.01	2015
374.95	57.499	-168.02	2015
340.47	57.5	-168.04	2015
332.66	57.501	-168.05	2015
105.98	57.503	-168.07	2015
38.616	57.504	-168.08	2015
240.15	57.505	-168.1	2015
328.95	57.507	-168.11	2015
129.8	57.508	-168.13	2015
155.21	57.509	-168.14	2015
164.17	57.511	-168.16	2015
156.25	57.512	-168.17	2015
59.9	57.514	-168.19	2015
131.34	57.515	-168.2	2015
53.057	57.515	-168.22	2015
153.21	57.516	-168.23	2015
67.556	57.517	-168.25	2015
69.317	57.519	-168.27	2015
161.9	57.52	-168.28	2015
30.344	57.521	-168.3	2015
16.833	57.512	-168.31	2015
97.502	57.511	-168.32	2015
133.21	57.512	-168.34	2015
151.11	57.513	-168.35	2015
321.35	57.513	-168.37	2015
192.99	57.514	-168.38	2015
385.64	57.515	-168.4	2015
240.8	57.516	-168.42	2015
216.49	57.517	-168.43	2015
138.09	57.518	-168.45	2015
149.11	57.518	-168.46	2015
132.83	57.519	-168.48	2015
145.95	57.52	-168.49	2015
131.04	57.521	-168.51	2015
163.8	57.522	-168.52	2015
125.16	57.523	-168.54	2015
167.62	57.524	-168.55	2015
182.63	57.525	-168.57	2015
356.19	57.526	-168.58	2015
65.361	57.526	-168.6	2015
258.49	57.523	-168.62	2015
299.44	57.527	-168.64	2015
155.95	57.531	-168.65	2015
506.98	57.536	-168.66	2015
433.02	57.54	-168.68	2015
238.11	57.544	-168.69	2015
337.19	57.549	-168.7	2015
137.45	57.553	-168.72	2015
217.61	57.558	-168.73	2015
228.87	57.562	-168.74	2015
1206.1	57.567	-168.76	2015
136.46	57.571	-168.77	2015
303.66	57.575	-168.78	2015
146.18	57.579	-168.79	2015
295.11	57.584	-168.81	2015
235.83	57.588	-168.82	2015
234.86	57.592	-168.83	2015
357.35	57.597	-168.85	2015
181.16	57.601	-168.86	2015
159.8	57.605	-168.87	2015
250.75	57.609	-168.89	2015
267.1	57.614	-168.9	2015
292.53	57.618	-168.91	2015
354.99	57.622	-168.93	2015
226.13	57.627	-168.94	2015
185.77	57.631	-168.95	2015
260.16	57.635	-168.97	2015
321.4	57.64	-168.98	2015
425.3	57.645	-168.99	2015
435.89	57.65	-169.01	2015
72.948	57.654	-169.02	2015
8.8931	57.655	-169.02	2015
679.24	57.652	-169.02	2015
1103.4	57.656	-169.01	2015
581.98	57.659	-168.99	2015
632.46	57.662	-168.98	2015
525.41	57.665	-168.96	2015
201.49	57.668	-168.95	2015
322.81	57.671	-168.93	2015
498.27	57.674	-168.92	2015
223.49	57.677	-168.9	2015
169.1	57.68	-168.89	2015
280.28	57.683	-168.88	2015
250.92	57.686	-168.86	2015
448.25	57.689	-168.85	2015
747.81	57.692	-168.83	2015
421.76	57.695	-168.82	2015
544.91	57.698	-168.8	2015
396.63	57.701	-168.79	2015
263.24	57.704	-168.77	2015
307.03	57.707	-168.76	2015
358.81	57.71	-168.75	2015
873.97	57.713	-168.73	2015
206.6	57.716	-168.72	2015
223.61	57.719	-168.7	2015
171.43	57.722	-168.69	2015
175.78	57.725	-168.67	2015
135	57.728	-168.66	2015
97.873	57.731	-168.64	2015
645.18	57.734	-168.63	2015
127	57.737	-168.61	2015
146.75	57.74	-168.6	2015
148.33	57.743	-168.59	2015
189.74	57.745	-168.57	2015
110.6	57.748	-168.56	2015
122.6	57.751	-168.54	2015
137.19	57.754	-168.53	2015
85.023	57.757	-168.51	2015
146.72	57.761	-168.5	2015
89.697	57.764	-168.48	2015
1.8135	57.767	-168.47	2015
94.633	57.763	-168.47	2015
52.711	57.764	-168.48	2015
46.142	57.767	-168.5	2015
119.74	57.769	-168.51	2015
75.602	57.771	-168.53	2015
197.29	57.774	-168.54	2015
130.29	57.776	-168.56	2015
146.77	57.779	-168.57	2015
99.908	57.781	-168.59	2015
121.82	57.783	-168.6	2015
120.38	57.786	-168.62	2015
303.78	57.788	-168.63	2015
113.09	57.791	-168.65	2015
154.97	57.793	-168.66	2015
216.03	57.796	-168.68	2015
192.11	57.798	-168.69	2015
397.59	57.801	-168.7	2015
203.79	57.804	-168.72	2015
172.18	57.806	-168.73	2015
213.46	57.809	-168.75	2015
406.19	57.811	-168.76	2015
119.54	57.814	-168.78	2015
207.91	57.817	-168.79	2015
125.67	57.819	-168.81	2015
216.06	57.822	-168.82	2015
157.12	57.824	-168.84	2015
223.71	57.827	-168.85	2015
200.22	57.83	-168.87	2015
4.7305	57.832	-168.88	2015
36.132	57.829	-168.88	2015
223.7	57.831	-168.87	2015
164.21	57.839	-168.87	2015
127.51	57.847	-168.86	2015
308.96	57.855	-168.86	2015
191.82	57.863	-168.85	2015
119.81	57.871	-168.85	2015
104.52	57.879	-168.85	2015
178.42	57.887	-168.84	2015
157.09	57.894	-168.84	2015
103.34	57.902	-168.83	2015
110.19	57.91	-168.83	2015
47.391	57.918	-168.82	2015
153.85	57.926	-168.82	2015
125.17	57.934	-168.81	2015
87.439	57.942	-168.81	2015
196.44	57.95	-168.8	2015
202.1	57.958	-168.8	2015
90.165	57.966	-168.79	2015
111.25	57.974	-168.79	2015
123.6	57.981	-168.78	2015
173.93	57.989	-168.78	2015
97.965	57.997	-168.77	2015
437.63	58.005	-168.77	2015
99.549	58.013	-168.76	2015
206.59	58.021	-168.76	2015
244.5	58.029	-168.75	2015
521.83	58.036	-168.75	2015
224.35	58.044	-168.74	2015
1227	58.052	-168.74	2015
173.58	58.06	-168.73	2015
565.78	58.06	-168.71	2015
509.47	58.056	-168.73	2015
344.77	58.052	-168.74	2015
433.28	58.049	-168.75	2015
524.9	58.045	-168.77	2015
535.66	58.041	-168.78	2015
748.96	58.038	-168.8	2015
712.48	58.034	-168.81	2015
790.77	58.03	-168.82	2015
636.88	58.027	-168.84	2015
743.91	58.024	-168.85	2015
806.42	58.021	-168.87	2015
800.88	58.018	-168.88	2015
1646.7	58.015	-168.9	2015
739.81	58.012	-168.91	2015
551.28	58.009	-168.93	2015
710.06	58.006	-168.94	2015
1261.7	58.003	-168.96	2015
1521.7	58	-168.97	2015
1497.8	57.997	-168.99	2015
2228	57.994	-169	2015
1290.4	57.991	-169.01	2015
1272.7	57.988	-169.03	2015
1322.2	57.985	-169.04	2015
1172.5	57.982	-169.06	2015
1302.7	57.979	-169.07	2015
1704.5	57.976	-169.09	2015
1117.7	57.973	-169.1	2015
1126.2	57.969	-169.12	2015
897.04	57.966	-169.13	2015
1058.1	57.963	-169.15	2015
915.3	57.96	-169.16	2015
849.29	57.957	-169.17	2015
968.7	57.954	-169.19	2015
1010.2	57.951	-169.2	2015
739.58	57.948	-169.22	2015
1000.5	57.945	-169.23	2015
936.8	57.942	-169.25	2015
369.11	57.939	-169.26	2015
429.07	57.935	-169.28	2015
340.52	57.932	-169.29	2015
305.2	57.929	-169.31	2015
49.552	57.927	-169.32	2015
660.62	57.93	-169.33	2015
685.24	57.927	-169.35	2015
712.47	57.925	-169.36	2015
634.51	57.922	-169.38	2015
659.87	57.92	-169.39	2015
604.44	57.918	-169.41	2015
749.79	57.916	-169.42	2015
766.62	57.914	-169.44	2015
712.42	57.912	-169.45	2015
585.41	57.91	-169.47	2015
525.65	57.908	-169.48	2015
12.171	57.906	-169.5	2015
419.35	57.908	-169.5	2015
524.03	57.915	-169.51	2015
666.58	57.922	-169.52	2015
842.6	57.929	-169.53	2015
947.99	57.936	-169.54	2015
1272.4	57.942	-169.55	2015
911.64	57.949	-169.55	2015
1264.5	57.956	-169.56	2015
1109.7	57.963	-169.57	2015
1119.4	57.97	-169.58	2015
1284.9	57.977	-169.59	2015
1161.6	57.984	-169.6	2015
957.85	57.991	-169.61	2015
744.25	57.997	-169.62	2015
749.65	58.004	-169.62	2015
1016.7	58.011	-169.63	2015
931.38	58.018	-169.64	2015
716.06	58.025	-169.65	2015
886.97	58.032	-169.66	2015
57.179	58.038	-169.67	2015
19.393	58.044	-169.67	2015
1187	58.049	-169.67	2015
788.11	58.054	-169.69	2015
1092.1	58.059	-169.7	2015
1480.4	58.064	-169.71	2015
1211	58.068	-169.73	2015
1175	58.073	-169.74	2015
1429.4	58.078	-169.75	2015
1323.4	58.083	-169.76	2015
1423	58.087	-169.78	2015
1339.1	58.092	-169.79	2015
1435.8	58.097	-169.8	2015
1743.1	58.103	-169.81	2015
1992.6	58.108	-169.83	2015
1790.9	58.113	-169.84	2015
1358.3	58.118	-169.85	2015
1338.9	58.124	-169.86	2015
1274.8	58.129	-169.88	2015
1540.8	58.134	-169.89	2015
1010.6	58.139	-169.9	2015
72.99	58.144	-169.91	2015
83.622	58.149	-169.92	2015
766.05	58.154	-169.93	2015
620.18	58.16	-169.94	2015
936.18	58.167	-169.95	2015
682.29	58.174	-169.96	2015
710.73	58.181	-169.96	2015
630.14	58.188	-169.97	2015
582.29	58.195	-169.98	2015
595.7	58.202	-169.99	2015
946.22	58.209	-170	2015
657.47	58.216	-170.01	2015
802.15	58.222	-170.02	2015
745.34	58.229	-170.03	2015
785.8	58.236	-170.03	2015
626.85	58.243	-170.04	2015
639.23	58.25	-170.05	2015
681.15	58.257	-170.06	2015
654.02	58.264	-170.07	2015
714.97	58.27	-170.08	2015
58.731	58.277	-170.09	2015
353.26	58.29	-170.1	2015
640.71	58.298	-170.1	2015
751.28	58.306	-170.11	2015
724.77	58.314	-170.11	2015
757.75	58.322	-170.11	2015
824.15	58.33	-170.12	2015
566.98	58.337	-170.12	2015
439.29	58.345	-170.13	2015
871.41	58.353	-170.13	2015
612.48	58.361	-170.14	2015
622.6	58.369	-170.14	2015
648.09	58.377	-170.15	2015
531.47	58.385	-170.15	2015
1007.5	58.393	-170.15	2015
1065	58.401	-170.16	2015
1012.5	58.409	-170.16	2015
1065.6	58.417	-170.17	2015
1087.1	58.425	-170.17	2015
1453.4	58.433	-170.18	2015
111.11	58.441	-170.18	2015
68.958	58.448	-170.19	2015
1260.3	58.455	-170.19	2015
972.48	58.463	-170.2	2015
742.39	58.471	-170.2	2015
753.3	58.479	-170.21	2015
767.24	58.487	-170.21	2015
743.42	58.495	-170.21	2015
685.73	58.503	-170.22	2015
890.52	58.511	-170.22	2015
860.21	58.519	-170.23	2015
803.88	58.527	-170.23	2015
918.57	58.535	-170.24	2015
1051.1	58.543	-170.24	2015
1186.4	58.551	-170.24	2015
1255.4	58.559	-170.25	2015
1307.7	58.567	-170.25	2015
1126.4	58.575	-170.26	2015
921.21	58.583	-170.26	2015
646.04	58.591	-170.26	2015
830.82	58.599	-170.27	2015
622.08	58.607	-170.27	2015
73.736	58.614	-170.27	2015
773.88	58.617	-170.28	2015
932.65	58.625	-170.28	2015
1336.6	58.633	-170.28	2015
1688.5	58.642	-170.28	2015
1309.4	58.65	-170.28	2015
1097.3	58.658	-170.28	2015
987.81	58.667	-170.28	2015
1171.9	58.675	-170.29	2015
1121.5	58.683	-170.29	2015
1151	58.692	-170.29	2015
1564.5	58.7	-170.29	2015
1054.2	58.708	-170.29	2015
1080.4	58.716	-170.29	2015
1185.7	58.725	-170.29	2015
1485.2	58.733	-170.29	2015
1549	58.741	-170.29	2015
1239.5	58.75	-170.29	2015
1179	58.758	-170.29	2015
289.07	58.766	-170.29	2015
1321.5	58.778	-170.28	2015
1018	58.786	-170.29	2015
1144.9	58.794	-170.29	2015
1101.1	58.803	-170.29	2015
1069.6	58.811	-170.29	2015
1375.5	58.819	-170.29	2015
1243.4	58.827	-170.3	2015
896.43	58.836	-170.3	2015
828.55	58.844	-170.3	2015
910.85	58.852	-170.3	2015
859.03	58.86	-170.31	2015
1239.5	58.868	-170.31	2015
1463.7	58.877	-170.31	2015
915.93	58.885	-170.31	2015
1036.7	58.893	-170.32	2015
1103.5	58.901	-170.32	2015
1091.7	58.91	-170.32	2015
1237.3	58.918	-170.32	2015
1553.4	58.926	-170.32	2015
1180.7	58.934	-170.33	2015
123.53	58.943	-170.33	2015
29.244	58.948	-170.33	2015
1997.5	58.954	-170.32	2015
2914.1	58.962	-170.32	2015
2008.3	58.971	-170.31	2015
1941.4	58.979	-170.31	2015
1358.2	58.987	-170.31	2015
1673.7	58.995	-170.3	2015
1135.7	59.003	-170.3	2015
1250.5	59.011	-170.3	2015
1137.8	59.019	-170.29	2015
795.32	59.027	-170.29	2015
1320.3	59.035	-170.28	2015
871.3	59.043	-170.28	2015
803.15	59.051	-170.28	2015
697.65	59.059	-170.27	2015
1031.1	59.067	-170.27	2015
990.38	59.075	-170.26	2015
898.43	59.083	-170.26	2015
1244.3	59.092	-170.26	2015
630.78	59.1	-170.25	2015
7.5393	59.107	-170.25	2015
1350.7	59.109	-170.25	2015
954.82	59.116	-170.26	2015
720.06	59.123	-170.27	2015
780.9	59.13	-170.27	2015
841.4	59.137	-170.28	2015
955.49	59.144	-170.29	2015
1442.8	59.151	-170.3	2015
716.16	59.158	-170.31	2015
786.35	59.165	-170.32	2015
1176.8	59.173	-170.32	2015
674.74	59.18	-170.33	2015
395.77	59.187	-170.34	2015
706.57	59.194	-170.35	2015
722.49	59.201	-170.36	2015
681.25	59.208	-170.37	2015
704.92	59.215	-170.37	2015
700.43	59.222	-170.38	2015
718.46	59.23	-170.39	2015
490.02	59.237	-170.4	2015
19.673	59.244	-170.41	2015
19.76	59.248	-170.41	2015
624.07	59.253	-170.41	2015
1028	59.257	-170.43	2015
1469	59.262	-170.44	2015
1531.3	59.266	-170.46	2015
1623.3	59.271	-170.47	2015
1083.2	59.275	-170.48	2015
1360.6	59.28	-170.5	2015
720.12	59.284	-170.51	2015
629.04	59.289	-170.52	2015
898.27	59.293	-170.54	2015
1131.9	59.298	-170.55	2015
696.86	59.303	-170.56	2015
797.81	59.307	-170.58	2015
757.02	59.312	-170.59	2015
909.97	59.317	-170.6	2015
2022.3	59.322	-170.62	2015
658.05	59.326	-170.63	2015
75.335	59.331	-170.64	2015
6.0627	59.335	-170.66	2015
424.63	59.335	-170.67	2015
604.31	59.34	-170.68	2015
760.11	59.346	-170.69	2015
474.02	59.351	-170.71	2015
1030.1	59.356	-170.72	2015
358.06	59.361	-170.73	2015
501.27	59.366	-170.74	2015
407.64	59.371	-170.76	2015
311.62	59.377	-170.77	2015
348.04	59.382	-170.78	2015
475.03	59.388	-170.79	2015
600.01	59.393	-170.81	2015
2776.8	59.398	-170.82	2015
3622	59.404	-170.83	2015
4357.4	59.409	-170.84	2015
3063.1	59.414	-170.86	2015
2258.2	59.419	-170.87	2015
1272.2	59.425	-170.88	2015
3666.3	59.43	-170.89	2015
3672.1	59.436	-170.93	2015
4159.1	59.445	-170.93	2015
3040.6	59.453	-170.93	2015
1692.5	59.461	-170.93	2015
3766.5	59.47	-170.93	2015
1809.5	59.478	-170.93	2015
1618.4	59.486	-170.93	2015
1702.8	59.495	-170.93	2015
648.48	59.503	-170.93	2015
759.06	59.511	-170.93	2015
729.62	59.52	-170.93	2015
1595.9	59.528	-170.93	2015
1214.5	59.536	-170.93	2015
1879.7	59.545	-170.93	2015
813.48	59.553	-170.93	2015
901.48	59.561	-170.93	2015
1284.8	59.57	-170.93	2015
1287.9	59.578	-170.93	2015
711.63	59.586	-170.93	2015
611.16	59.613	-170.94	2015
1143.3	59.619	-170.95	2015
434.02	59.625	-170.96	2015
953.26	59.631	-170.97	2015
636.73	59.637	-170.99	2015
720.4	59.643	-171	2015
814.76	59.649	-171.01	2015
634.47	59.655	-171.02	2015
717.26	59.66	-171.03	2015
549.56	59.666	-171.04	2015
791.17	59.672	-171.05	2015
2030.2	59.678	-171.07	2015
980.11	59.684	-171.08	2015
1071.3	59.69	-171.09	2015
3226.4	59.696	-171.1	2015
1247.5	59.703	-171.11	2015
3977	59.709	-171.12	2015
62.425	59.715	-171.13	2015
44.292	59.725	-171.14	2015
593.94	59.73	-171.14	2015
633.74	59.729	-171.16	2015
1639.9	59.727	-171.17	2015
588.85	59.726	-171.19	2015
653.24	59.724	-171.21	2015
753.37	59.723	-171.22	2015
485.63	59.721	-171.24	2015
1173.9	59.72	-171.26	2015
2985.5	59.718	-171.27	2015
1246.6	59.717	-171.29	2015
2777.9	59.715	-171.3	2015
548.65	59.714	-171.32	2015
947.9	59.713	-171.34	2015
1517.2	59.711	-171.35	2015
984.12	59.71	-171.37	2015
804.53	59.709	-171.38	2015
1058.4	59.707	-171.4	2015
1213.8	59.706	-171.42	2015
766.14	59.705	-171.43	2015
457.84	59.704	-171.45	2015
584.9	59.703	-171.47	2015
286.42	59.702	-171.48	2015
179.48	59.723	-171.49	2015
354.61	59.73	-171.48	2015
775.98	59.736	-171.47	2015
831.56	59.744	-171.47	2015
1461.8	59.752	-171.46	2015
2820	59.76	-171.46	2015
2943.8	59.768	-171.45	2015
160.21	59.776	-171.45	2015
54.687	59.783	-171.45	2015
1230.6	59.79	-171.44	2015
479.01	59.796	-171.43	2015
297.99	59.803	-171.42	2015
1015.7	59.81	-171.41	2015
2926.5	59.816	-171.4	2015
2556.8	59.823	-171.39	2015
888.26	59.829	-171.38	2015
893.66	59.835	-171.37	2015
1404.7	59.841	-171.36	2015
1018	59.847	-171.35	2015
1364.4	59.854	-171.34	2015
538.97	59.86	-171.32	2015
617.83	59.866	-171.31	2015
472.87	59.872	-171.3	2015
451.61	59.878	-171.29	2015
1384.3	59.885	-171.28	2015
10.387	59.891	-171.27	2015
42.897	59.887	-171.22	2015
3623.8	59.885	-171.22	2015
2364.4	59.885	-171.23	2015
2202	59.884	-171.25	2015
1982.5	59.884	-171.26	2015
2113.9	59.884	-171.28	2015
1306.7	59.884	-171.3	2015
1697.3	59.884	-171.31	2015
1218.5	59.883	-171.33	2015
771.42	59.883	-171.35	2015
790.17	59.883	-171.36	2015
662.75	59.883	-171.38	2015
582.46	59.883	-171.4	2015
511.29	59.883	-171.41	2015
546.48	59.882	-171.43	2015
561.26	59.882	-171.44	2015
650.83	59.882	-171.46	2015
569.87	59.882	-171.48	2015
624.28	59.881	-171.49	2015
807.8	59.881	-171.51	2015
813.27	59.881	-171.53	2015
731.39	59.881	-171.54	2015
649.44	59.88	-171.56	2015
957.31	59.88	-171.58	2015
668.37	59.88	-171.59	2015
861.47	59.88	-171.61	2015
1052.8	59.879	-171.63	2015
891.7	59.879	-171.64	2015
3.8966	59.879	-171.66	2015
19.529	59.958	-171.56	2015
72.844	60.082	-171.37	2015
123.4	60.081	-171.36	2015
210.92	60.075	-171.37	2015
219.76	60.068	-171.38	2015
208.58	60.061	-171.39	2015
543.86	60.055	-171.4	2015
497.83	60.048	-171.41	2015
2079.2	60.041	-171.42	2015
441.99	60.035	-171.43	2015
94.883	60.028	-171.44	2015
268.79	60.021	-171.45	2015
113.97	60.014	-171.46	2015
381.34	60.008	-171.47	2015
257.24	60.002	-171.48	2015
284.38	59.995	-171.49	2015
769.43	59.989	-171.5	2015
348.35	59.983	-171.51	2015
1490	59.977	-171.52	2015
142.58	59.97	-171.54	2015
140.43	59.964	-171.55	2015
167.26	59.958	-171.56	2015
218.85	59.952	-171.57	2015
416	59.946	-171.58	2015
234.03	59.939	-171.59	2015
746.46	59.932	-171.6	2015
1376	59.926	-171.61	2015
410.96	59.919	-171.62	2015
151.45	59.913	-171.63	2015
619.3	59.906	-171.64	2015
863.22	59.9	-171.65	2015
523.71	59.893	-171.66	2015
372.33	59.887	-171.67	2015
52.883	59.88	-171.68	2015
0.5116	59.888	-171.73	2015
523.7	59.894	-171.73	2015
378.57	59.9	-171.74	2015
527.83	59.907	-171.75	2015
516.22	59.914	-171.76	2015
408.5	59.921	-171.77	2015
83.088	59.927	-171.78	2015
181.73	59.934	-171.79	2015
219.55	59.941	-171.8	2015
249.71	59.947	-171.81	2015
709.28	59.954	-171.82	2015
1096.4	59.961	-171.83	2015
1045.4	59.967	-171.84	2015
626.24	59.974	-171.85	2015
1984.4	59.981	-171.86	2015
233.32	59.987	-171.87	2015
79.96	59.994	-171.88	2015
771.08	60.001	-171.89	2015
2064.2	60.007	-171.9	2015
1244.5	60.014	-171.91	2015
4490	60.02	-171.92	2015
781.28	60.027	-171.93	2015
118.8	60.034	-171.94	2015
67.329	60.04	-171.95	2015
48.334	60.047	-171.96	2015
412.38	60.054	-171.97	2015
715.02	60.06	-171.98	2015
1967.1	60.066	-171.99	2015
319.01	60.095	-172.04	2015
1988.7	60.091	-172.05	2015
254.19	60.084	-172.05	2015
68.032	60.076	-172.06	2015
69.117	60.068	-172.06	2015
4006.1	60.06	-172.07	2015
2382.4	60.052	-172.07	2015
6491.7	60.044	-172.08	2015
75.824	60.036	-172.08	2015
33.097	60.028	-172.09	2015
811.72	60.021	-172.09	2015
31.327	60.013	-172.1	2015
547.18	60.005	-172.1	2015
105.15	59.997	-172.11	2015
410.57	59.989	-172.11	2015
104.25	59.981	-172.12	2015
343.75	59.973	-172.12	2015
229.34	59.965	-172.13	2015
160.05	59.958	-172.13	2015
864.38	59.95	-172.14	2015
520.34	59.942	-172.15	2015
343.87	59.934	-172.15	2015
485.15	59.926	-172.15	2015
480.27	59.917	-172.16	2015
416.81	59.909	-172.16	2015
41.959	59.919	-172.16	2015
212.99	59.923	-172.17	2015
406.06	59.922	-172.18	2015
278.43	59.921	-172.2	2015
129.95	59.92	-172.22	2015
224.11	59.92	-172.23	2015
575.98	59.919	-172.25	2015
475.11	59.918	-172.26	2015
235.63	59.917	-172.28	2015
226.49	59.916	-172.3	2015
197.36	59.916	-172.31	2015
848.42	59.915	-172.33	2015
234.52	59.914	-172.35	2015
297.26	59.913	-172.36	2015
159.15	59.912	-172.38	2015
156.92	59.912	-172.4	2015
41.749	59.911	-172.41	2015
333.99	59.918	-172.42	2015
460.23	59.921	-172.43	2015
169.86	59.924	-172.45	2015
139.17	59.927	-172.46	2015
117.56	59.929	-172.48	2015
557.14	59.932	-172.49	2015
476.2	59.935	-172.51	2015
97	59.938	-172.52	2015
415.86	59.941	-172.54	2015
284.01	59.944	-172.55	2015
165.77	59.947	-172.57	2015
790.57	59.95	-172.59	2015
187.51	59.952	-172.6	2015
656.32	59.955	-172.62	2015
1073.6	59.958	-172.63	2015
679.49	59.961	-172.65	2015
1343.6	59.964	-172.66	2015
599.29	59.967	-172.68	2015
294.88	59.969	-172.69	2015
269.09	59.972	-172.71	2015
91.039	59.975	-172.73	2015
19.817	59.981	-172.74	2015
124.1	59.984	-172.76	2015
30.398	59.987	-172.77	2015
36.812	59.99	-172.79	2015
62.935	59.993	-172.81	2015
80.556	59.997	-172.82	2015
32.768	60	-172.84	2015
45.538	60.003	-172.85	2015
1498.3	60.006	-172.87	2015
206.15	60.009	-172.88	2015
105.04	60.013	-172.9	2015
434.27	60.016	-172.91	2015
308.52	60.019	-172.93	2015
113.71	60.022	-172.94	2015
136.02	60.026	-172.96	2015
96.843	60.029	-172.97	2015
118.48	60.033	-172.99	2015
122.52	60.034	-173.01	2015
319.75	60.037	-173.02	2015
187.84	60.04	-173.04	2015
328.32	60.043	-173.05	2015
254.85	60.047	-173.07	2015
99.109	60.05	-173.09	2015
104.85	60.053	-173.1	2015
53.377	60.056	-173.12	2015
145.67	60.06	-173.13	2015
180.89	60.063	-173.15	2015
226.88	60.067	-173.16	2015
231.07	60.07	-173.18	2015
194.05	60.074	-173.19	2015
371.29	60.077	-173.21	2015
589.03	60.081	-173.22	2015
374.82	60.084	-173.24	2015
231.9	60.088	-173.25	2015
337.74	60.091	-173.27	2015
405.89	60.094	-173.28	2015
341.89	60.097	-173.3	2015
134.74	60.092	-173.33	2015
208.83	60.099	-173.34	2015
214.09	60.106	-173.34	2015
207.04	60.114	-173.35	2015
282.14	60.121	-173.36	2015
506.05	60.128	-173.37	2015
542.85	60.135	-173.38	2015
580.75	60.142	-173.39	2015
917.89	60.149	-173.4	2015
721.01	60.156	-173.4	2015
640.37	60.164	-173.41	2015
1357.3	60.171	-173.42	2015
1877.5	60.178	-173.43	2015
2000.5	60.185	-173.44	2015
755.59	60.192	-173.45	2015
571.21	60.199	-173.46	2015
468.82	60.206	-173.47	2015
189.21	60.213	-173.47	2015
198.91	60.221	-173.48	2015
231.73	60.228	-173.49	2015
242.05	60.235	-173.5	2015
159.87	60.242	-173.51	2015
3.3921	60.249	-173.52	2015
33.014	60.248	-173.53	2015
218.92	60.254	-173.53	2015
94.386	60.262	-173.54	2015
222.7	60.271	-173.54	2015
207	60.279	-173.54	2015
382.01	60.287	-173.55	2015
101.26	60.295	-173.55	2015
262	60.303	-173.55	2015
504.55	60.312	-173.55	2015
540.12	60.32	-173.56	2015
682.88	60.328	-173.56	2015
843.76	60.336	-173.56	2015
604.93	60.344	-173.56	2015
581.39	60.353	-173.57	2015
271.71	60.361	-173.57	2015
192.38	60.369	-173.57	2015
312.35	60.377	-173.57	2015
259.41	60.385	-173.58	2015
378.1	60.394	-173.58	2015
329.86	60.402	-173.58	2015
290.38	60.41	-173.59	2015
59.818	60.418	-173.59	2015
90.523	60.425	-173.61	2015
532.79	60.433	-173.61	2015
458.47	60.441	-173.61	2015
683.08	60.45	-173.61	2015
510.76	60.458	-173.61	2015
392.61	60.466	-173.61	2015
510.04	60.474	-173.62	2015
434.52	60.483	-173.62	2015
539.79	60.491	-173.62	2015
547.61	60.499	-173.62	2015
426.7	60.507	-173.62	2015
497.68	60.516	-173.63	2015
648.32	60.524	-173.63	2015
609.4	60.532	-173.63	2015
423.18	60.54	-173.63	2015
270.32	60.548	-173.63	2015
289.25	60.557	-173.63	2015
83.551	60.565	-173.64	2015
272.82	60.576	-173.65	2015
433.78	60.584	-173.65	2015
380.16	60.592	-173.65	2015
539.82	60.601	-173.65	2015
305.88	60.609	-173.65	2015
429.51	60.617	-173.65	2015
450.49	60.625	-173.65	2015
612.14	60.634	-173.65	2015
290.46	60.642	-173.65	2015
289.42	60.65	-173.65	2015
335.14	60.658	-173.65	2015
358.57	60.667	-173.65	2015
372.35	60.675	-173.65	2015
387.41	60.683	-173.65	2015
377.67	60.691	-173.65	2015
397.17	60.7	-173.65	2015
261.46	60.708	-173.65	2015
280.62	60.716	-173.65	2015
407.25	60.724	-173.65	2015
200.96	60.733	-173.65	2015
484.01	60.751	-173.66	2015
391.24	60.758	-173.67	2015
450.92	60.766	-173.68	2015
335.08	60.773	-173.68	2015
239.59	60.781	-173.69	2015
265.87	60.788	-173.7	2015
463.69	60.795	-173.71	2015
388.45	60.803	-173.72	2015
415.55	60.81	-173.72	2015
448.12	60.818	-173.73	2015
549	60.825	-173.74	2015
452.86	60.832	-173.75	2015
554.39	60.84	-173.75	2015
543.59	60.847	-173.76	2015
1177.6	60.855	-173.77	2015
967.9	60.862	-173.78	2015
517.17	60.869	-173.78	2015
567.2	60.877	-173.79	2015
634.54	60.884	-173.8	2015
591.95	60.891	-173.81	2015
431	60.899	-173.82	2015
466.88	60.909	-173.83	2015
666.51	60.917	-173.83	2015
587.93	60.926	-173.83	2015
735.34	60.934	-173.83	2015
658.08	60.942	-173.83	2015
500.66	60.951	-173.83	2015
658.57	60.959	-173.83	2015
1093.5	60.967	-173.83	2015
873.03	60.975	-173.83	2015
1460.1	60.984	-173.83	2015
1385.5	60.992	-173.83	2015
801.52	61	-173.83	2015
664.55	61.009	-173.83	2015
517.46	61.017	-173.83	2015
418.66	61.025	-173.83	2015
472.89	61.033	-173.83	2015
546.56	61.042	-173.83	2015
580.54	61.05	-173.83	2015
142.05	61.058	-173.83	2015
42.367	61.103	-173.83	2015
1457.4	61.111	-173.82	2015
1390.1	61.118	-173.82	2015
1797.2	61.126	-173.81	2015
2119.7	61.134	-173.81	2015
2218	61.142	-173.8	2015
1749.7	61.15	-173.8	2015
1234.2	61.158	-173.79	2015
1695.7	61.166	-173.79	2015
1825.6	61.174	-173.78	2015
1796.7	61.182	-173.78	2015
1784.2	61.19	-173.77	2015
1332.4	61.198	-173.77	2015
915.62	61.206	-173.77	2015
1057.2	61.214	-173.76	2015
1007.9	61.222	-173.76	2015
1222.6	61.23	-173.75	2015
563.46	61.238	-173.75	2015
57.312	61.246	-173.74	2015
208.08	61.248	-173.74	2015
579.04	61.255	-173.74	2015
808.76	61.264	-173.74	2015
932	61.272	-173.74	2015
561.65	61.28	-173.74	2015
679.77	61.289	-173.74	2015
725.9	61.297	-173.74	2015
893.59	61.305	-173.74	2015
1053	61.313	-173.74	2015
618.08	61.322	-173.74	2015
554.79	61.33	-173.74	2015
338.66	61.338	-173.74	2015
581.98	61.347	-173.74	2015
392.33	61.355	-173.74	2015
542.97	61.363	-173.74	2015
371.84	61.372	-173.74	2015
340.27	61.38	-173.74	2015
386.98	61.388	-173.74	2015
230.03	61.396	-173.74	2015
66.616	61.405	-173.74	2015
319.77	61.425	-173.76	2015
489.61	61.433	-173.76	2015
712.26	61.441	-173.75	2015
474.64	61.449	-173.75	2015
783.62	61.457	-173.75	2015
377.49	61.465	-173.74	2015
397.99	61.473	-173.74	2015
822.73	61.481	-173.74	2015
377.08	61.49	-173.74	2015
284.53	61.498	-173.73	2015
474.71	61.506	-173.73	2015
725.53	61.514	-173.73	2015
870.2	61.522	-173.72	2015
330.82	61.53	-173.72	2015
413.61	61.539	-173.72	2015
607.05	61.547	-173.72	2015
82.935	61.555	-173.71	2015
339.95	61.577	-173.73	2015
609.22	61.584	-173.74	2015
551.46	61.592	-173.74	2015
1265.1	61.6	-173.75	2015
1636.4	61.608	-173.75	2015
703.62	61.615	-173.76	2015
571.2	61.623	-173.77	2015
496.95	61.63	-173.77	2015
362.1	61.638	-173.78	2015
268.15	61.646	-173.79	2015
444.79	61.653	-173.79	2015
516.75	61.661	-173.8	2015
416.07	61.669	-173.81	2015
710.1	61.677	-173.81	2015
317.23	61.684	-173.82	2015
267.19	61.692	-173.83	2015
451.3	61.7	-173.83	2015
401	61.707	-173.84	2015
513.29	61.715	-173.85	2015
51.475	61.723	-173.85	2015
0.093355	61.746	-173.9	2015
220.71	61.753	-173.91	2015
411.4	61.759	-173.92	2015
210.65	61.766	-173.93	2015
462.95	61.772	-173.95	2015
737.3	61.779	-173.96	2015
818.49	61.785	-173.97	2015
653.81	61.792	-173.98	2015
310.09	61.798	-173.99	2015
608.75	61.805	-174	2015
432.52	61.811	-174.01	2015
663.54	61.818	-174.02	2015
301.89	61.824	-174.03	2015
180.92	61.831	-174.04	2015
305.58	61.837	-174.06	2015
364.17	61.844	-174.07	2015
146.61	61.851	-174.08	2015
42.376	61.857	-174.09	2015
316.33	61.87	-174.16	2015
222.87	61.875	-174.17	2015
410.83	61.88	-174.19	2015
161.4	61.885	-174.2	2015
176.63	61.89	-174.22	2015
144.16	61.895	-174.23	2015
381.49	61.9	-174.24	2015
320.41	61.905	-174.26	2015
121.53	61.91	-174.27	2015
248.09	61.916	-174.28	2015
243.77	61.921	-174.3	2015
207.16	61.926	-174.31	2015
257.93	61.931	-174.33	2015
484.01	61.936	-174.34	2015
103.44	61.941	-174.35	2015
360.89	61.952	-174.43	2015
440.47	61.954	-174.45	2015
403.56	61.956	-174.46	2015
536.85	61.958	-174.48	2015
299.19	61.96	-174.5	2015
217.95	61.962	-174.51	2015
327.09	61.964	-174.53	2015
206.66	61.966	-174.55	2015
265.3	61.969	-174.57	2015
251.66	61.971	-174.58	2015
73.391	61.973	-174.6	2015
5.699	61.988	-174.64	2015
409.79	61.996	-174.64	2015
368.07	62.004	-174.65	2015
498.35	62.012	-174.65	2015
438.04	62.02	-174.66	2015
25.509	62.036	-174.66	2015
354.82	62.043	-174.66	2015
706.96	62.049	-174.64	2015
390.12	62.055	-174.63	2015
605.8	62.061	-174.62	2015
780.27	62.067	-174.61	2015
570.01	62.073	-174.59	2015
588.33	62.078	-174.58	2015
640.24	62.084	-174.57	2015
921.26	62.09	-174.56	2015
383.78	62.095	-174.54	2015
450.28	62.101	-174.53	2015
248.09	62.107	-174.52	2015
458.05	62.112	-174.51	2015
435.51	62.118	-174.49	2015
285.82	62.124	-174.48	2015
274.5	62.129	-174.47	2015
275.28	62.135	-174.45	2015
276.79	62.141	-174.44	2015
261.2	62.146	-174.43	2015
350.19	62.152	-174.42	2015
290.38	62.157	-174.4	2015
244.28	62.163	-174.39	2015
273.42	62.169	-174.38	2015
519.13	62.174	-174.36	2015
303.09	62.18	-174.35	2015
288.99	62.185	-174.34	2015
212.3	62.19	-174.32	2015
242.2	62.195	-174.31	2015
113.79	62.201	-174.31	2015
266.61	62.208	-174.32	2015
271.6	62.215	-174.33	2015
274.63	62.222	-174.34	2015
186.18	62.228	-174.35	2015
157.85	62.234	-174.37	2015
210.64	62.24	-174.38	2015
281.29	62.247	-174.39	2015
204.55	62.253	-174.4	2015
361.92	62.253	-174.42	2015
388.28	62.25	-174.43	2015
360.94	62.247	-174.45	2015
392.89	62.244	-174.47	2015
315.98	62.241	-174.48	2015
179.53	62.238	-174.5	2015
280.92	62.235	-174.52	2015
186.4	62.233	-174.53	2015
371.36	62.23	-174.55	2015
366.57	62.228	-174.57	2015
641.45	62.225	-174.58	2015
639.15	62.223	-174.6	2015
494.89	62.22	-174.62	2015
510.87	62.218	-174.63	2015
469.28	62.215	-174.65	2015
907.88	62.213	-174.67	2015
1170.4	62.21	-174.68	2015
482.34	62.208	-174.7	2015
407.13	62.205	-174.72	2015
23.938	62.203	-174.74	2015
66.43	62.191	-174.77	2015
348.73	62.196	-174.78	2015
439.92	62.2	-174.8	2015
648.86	62.204	-174.81	2015
551.52	62.208	-174.83	2015
343.13	62.212	-174.84	2015
346.97	62.215	-174.86	2015
282.19	62.214	-174.88	2015
358.55	62.213	-174.9	2015
471.33	62.213	-174.91	2015
714.73	62.212	-174.93	2015
528.79	62.211	-174.95	2015
479.38	62.211	-174.97	2015
542.03	62.21	-174.98	2015
336.85	62.209	-175	2015
346.16	62.209	-175.02	2015
273.91	62.208	-175.04	2015
234.74	62.207	-175.06	2015
380.71	62.207	-175.07	2015
237.74	62.206	-175.09	2015
483.91	62.205	-175.11	2015
354.72	62.204	-175.13	2015
369.64	62.203	-175.14	2015
310.25	62.202	-175.16	2015
229.03	62.201	-175.18	2015
95.427	62.193	-175.21	2015
324.35	62.199	-175.21	2015
274.47	62.204	-175.19	2015
372.13	62.209	-175.18	2015
394.17	62.214	-175.16	2015
457.64	62.22	-175.15	2015
479.71	62.225	-175.14	2015
450.8	62.231	-175.13	2015
449.77	62.237	-175.11	2015
397.41	62.243	-175.1	2015
629.36	62.248	-175.09	2015
682.06	62.254	-175.08	2015
445.78	62.26	-175.06	2015
520.75	62.265	-175.05	2015
337.71	62.271	-175.04	2015
248.04	62.277	-175.02	2015
441.19	62.283	-175.01	2015
462.85	62.288	-175	2015
290.8	62.294	-174.99	2015
236.18	62.3	-174.97	2015
309.05	62.305	-174.96	2015
302.35	62.311	-174.95	2015
321.31	62.317	-174.94	2015
433.84	62.323	-174.92	2015
397.12	62.328	-174.91	2015
369.54	62.334	-174.9	2015
357.2	62.34	-174.88	2015
199.92	62.345	-174.87	2015
286.21	62.351	-174.86	2015
406.5	62.357	-174.85	2015
685.53	56.943	-163.86	2016
637.63	56.946	-163.87	2016
583.59	56.949	-163.89	2016
869.13	56.951	-163.9	2016
131.48	56.954	-163.92	2016
225.95	56.957	-163.93	2016
303	56.96	-163.95	2016
465.48	56.963	-163.96	2016
361.3	56.965	-163.98	2016
367.27	56.968	-163.99	2016
573.57	56.971	-164	2016
136.76	56.974	-164.02	2016
256.33	56.977	-164.03	2016
375.32	56.98	-164.05	2016
320.67	56.983	-164.06	2016
229.92	56.986	-164.08	2016
364.52	56.989	-164.09	2016
525.79	56.991	-164.1	2016
544.36	56.994	-164.12	2016
328.02	56.997	-164.13	2016
837.79	57.001	-164.15	2016
296.57	57.005	-164.16	2016
171.25	57.008	-164.17	2016
147.41	57.012	-164.19	2016
51.569	57.015	-164.2	2016
128.33	57.012	-164.24	2016
325.25	57.004	-164.24	2016
537.8	56.996	-164.25	2016
313.23	56.988	-164.25	2016
275.37	56.98	-164.25	2016
504.28	56.972	-164.26	2016
582.34	56.963	-164.26	2016
600.49	56.955	-164.26	2016
533.38	56.947	-164.27	2016
332.33	56.939	-164.27	2016
584.41	56.931	-164.27	2016
356.07	56.923	-164.27	2016
336.38	56.915	-164.28	2016
300.88	56.906	-164.28	2016
359.24	56.898	-164.28	2016
520.57	56.89	-164.29	2016
201.58	56.882	-164.29	2016
232.09	56.874	-164.29	2016
471.37	56.866	-164.3	2016
573.46	56.857	-164.3	2016
853.82	56.849	-164.3	2016
745.78	56.841	-164.3	2016
1372.1	56.833	-164.31	2016
506.57	56.825	-164.31	2016
467.28	56.817	-164.31	2016
367.27	56.809	-164.32	2016
1397.9	56.801	-164.32	2016
616.24	56.792	-164.32	2016
12.416	56.762	-164.33	2016
412.67	56.763	-164.35	2016
272.23	56.765	-164.36	2016
401.24	56.768	-164.38	2016
232.37	56.77	-164.39	2016
957.05	56.773	-164.4	2016
235.13	56.776	-164.42	2016
313.16	56.778	-164.43	2016
401.83	56.781	-164.45	2016
520.82	56.784	-164.46	2016
300.43	56.787	-164.47	2016
304.06	56.791	-164.49	2016
504.91	56.794	-164.5	2016
176.38	56.797	-164.52	2016
217.11	56.8	-164.53	2016
219.23	56.803	-164.55	2016
197.96	56.806	-164.56	2016
29.672	56.809	-164.57	2016
95.825	56.81	-164.58	2016
509.79	56.811	-164.6	2016
474.09	56.816	-164.61	2016
455.18	56.821	-164.62	2016
411.85	56.826	-164.63	2016
683.12	56.831	-164.64	2016
431.66	56.836	-164.66	2016
755.37	56.841	-164.67	2016
938.88	56.846	-164.68	2016
708.06	56.851	-164.69	2016
360.58	56.856	-164.7	2016
285.36	56.862	-164.72	2016
614.99	56.867	-164.73	2016
686.84	56.872	-164.74	2016
788.77	56.877	-164.75	2016
486.95	56.883	-164.76	2016
491.67	56.888	-164.78	2016
497.06	56.893	-164.79	2016
664.77	56.899	-164.8	2016
739.01	56.905	-164.81	2016
8.681	56.911	-164.82	2016
156.88	56.906	-164.83	2016
572.47	56.904	-164.84	2016
433.92	56.902	-164.86	2016
362.27	56.9	-164.87	2016
368.95	56.898	-164.89	2016
747.9	56.895	-164.9	2016
544.29	56.893	-164.92	2016
468.49	56.891	-164.93	2016
518.73	56.888	-164.95	2016
366.3	56.886	-164.96	2016
355.34	56.884	-164.98	2016
403.14	56.881	-164.99	2016
312.24	56.879	-165	2016
415.39	56.876	-165.02	2016
269.23	56.874	-165.03	2016
194.6	56.872	-165.05	2016
402.14	56.869	-165.06	2016
175.42	56.867	-165.08	2016
175.79	56.865	-165.09	2016
13.236	56.863	-165.11	2016
8.4666	56.86	-165.12	2016
239.87	56.863	-165.12	2016
170.77	56.868	-165.13	2016
243.79	56.874	-165.14	2016
682.67	56.879	-165.15	2016
345.79	56.885	-165.16	2016
253.98	56.891	-165.18	2016
218.54	56.896	-165.19	2016
744.35	56.902	-165.2	2016
410.44	56.907	-165.21	2016
207.69	56.913	-165.22	2016
256.12	56.918	-165.23	2016
118.15	56.924	-165.24	2016
701.53	56.93	-165.25	2016
186.21	56.935	-165.27	2016
186.94	56.941	-165.28	2016
449.48	56.947	-165.29	2016
473.65	56.952	-165.3	2016
356.69	56.958	-165.31	2016
545.96	56.964	-165.32	2016
627.7	56.97	-165.33	2016
388.7	56.975	-165.34	2016
428.15	56.981	-165.35	2016
326	56.987	-165.37	2016
777.78	56.99	-165.37	2016
239.94	56.995	-165.38	2016
290.48	57.001	-165.39	2016
394.82	57.007	-165.41	2016
610.68	57.012	-165.42	2016
908.84	57.017	-165.43	2016
824.89	57.023	-165.44	2016
1259.5	57.028	-165.45	2016
932.37	57.034	-165.46	2016
1448.1	57.039	-165.47	2016
1477.3	57.044	-165.49	2016
2044.2	57.05	-165.5	2016
1881	57.055	-165.51	2016
1955.5	57.061	-165.52	2016
1681.6	57.066	-165.53	2016
1614.6	57.072	-165.54	2016
1850.1	57.077	-165.55	2016
1713.1	57.083	-165.57	2016
1164.2	57.088	-165.58	2016
977.8	57.094	-165.59	2016
1093.7	57.1	-165.6	2016
43.094	57.104	-165.61	2016
940.03	57.107	-165.6	2016
1182.9	57.114	-165.61	2016
1077.5	57.122	-165.62	2016
997.14	57.129	-165.62	2016
740.41	57.137	-165.63	2016
559.99	57.144	-165.63	2016
564.1	57.152	-165.64	2016
950.28	57.159	-165.65	2016
590.51	57.167	-165.65	2016
785.98	57.174	-165.66	2016
1479.2	57.182	-165.67	2016
673.23	57.189	-165.67	2016
755.16	57.197	-165.68	2016
817.98	57.204	-165.69	2016
1160.8	57.212	-165.69	2016
723.43	57.219	-165.7	2016
1148.8	57.227	-165.71	2016
1125.9	57.234	-165.71	2016
1474.6	57.242	-165.72	2016
803.35	57.25	-165.73	2016
818.85	57.257	-165.73	2016
571.14	57.256	-165.74	2016
550.91	57.259	-165.76	2016
848.9	57.263	-165.77	2016
480.76	57.266	-165.78	2016
669.59	57.27	-165.8	2016
888.45	57.274	-165.81	2016
455	57.278	-165.83	2016
372.08	57.281	-165.84	2016
655.62	57.285	-165.85	2016
677.81	57.289	-165.87	2016
437.09	57.293	-165.88	2016
417.85	57.296	-165.89	2016
548.26	57.299	-165.91	2016
616	57.303	-165.92	2016
598.4	57.306	-165.94	2016
605.31	57.309	-165.95	2016
959.82	57.313	-165.96	2016
804.7	57.316	-165.98	2016
141.72	57.32	-165.99	2016
128.73	57.315	-166	2016
529.94	57.312	-166.02	2016
403.71	57.313	-166.03	2016
261.92	57.314	-166.05	2016
267.1	57.315	-166.06	2016
221.49	57.315	-166.08	2016
226.85	57.316	-166.09	2016
226.02	57.317	-166.11	2016
304.25	57.318	-166.12	2016
263.21	57.318	-166.14	2016
259.35	57.319	-166.15	2016
277.7	57.319	-166.17	2016
232.8	57.32	-166.19	2016
279.16	57.32	-166.2	2016
251.16	57.321	-166.22	2016
301.56	57.321	-166.23	2016
271.45	57.322	-166.25	2016
267.8	57.322	-166.26	2016
280.45	57.323	-166.28	2016
297.39	57.323	-166.29	2016
292.2	57.324	-166.31	2016
166.66	57.313	-166.33	2016
444.2	57.317	-166.34	2016
337.07	57.324	-166.35	2016
405.25	57.33	-166.36	2016
379.96	57.337	-166.37	2016
253.56	57.343	-166.37	2016
271.98	57.35	-166.38	2016
317.45	57.357	-166.39	2016
270.83	57.363	-166.4	2016
219	57.37	-166.41	2016
368.27	57.376	-166.42	2016
300.27	57.383	-166.43	2016
284.73	57.39	-166.44	2016
299.38	57.396	-166.45	2016
265.37	57.403	-166.46	2016
208.99	57.409	-166.47	2016
321.82	57.416	-166.48	2016
706.06	57.422	-166.49	2016
396.22	57.429	-166.5	2016
23.468	57.435	-166.51	2016
253.97	57.436	-166.52	2016
217.03	57.436	-166.53	2016
232.42	57.436	-166.55	2016
319.62	57.435	-166.57	2016
212.25	57.435	-166.58	2016
329.6	57.435	-166.6	2016
390.41	57.435	-166.61	2016
367.38	57.435	-166.63	2016
248.68	57.434	-166.64	2016
301.86	57.434	-166.66	2016
338.78	57.434	-166.67	2016
343.22	57.434	-166.69	2016
351.39	57.433	-166.7	2016
392.37	57.433	-166.72	2016
294.54	57.433	-166.73	2016
277.08	57.432	-166.75	2016
277.39	57.432	-166.76	2016
299.29	57.432	-166.78	2016
173.2	57.432	-166.8	2016
205.98	57.427	-166.82	2016
260.07	57.433	-166.83	2016
264.58	57.438	-166.84	2016
338.2	57.444	-166.85	2016
412.85	57.449	-166.87	2016
325.93	57.454	-166.88	2016
450.08	57.46	-166.89	2016
371.8	57.465	-166.9	2016
386.14	57.471	-166.91	2016
355.28	57.476	-166.92	2016
239.88	57.481	-166.94	2016
185.58	57.487	-166.95	2016
161.38	57.492	-166.96	2016
169.61	57.498	-166.97	2016
139.52	57.503	-166.98	2016
138.83	57.508	-166.99	2016
165.11	57.514	-167.01	2016
106.82	57.518	-167.02	2016
4.129	57.523	-167.03	2016
11.47	57.522	-167.03	2016
168.74	57.522	-167.04	2016
281.43	57.52	-167.06	2016
119.75	57.519	-167.07	2016
73.337	57.518	-167.09	2016
103.56	57.517	-167.11	2016
221.06	57.516	-167.12	2016
86.392	57.514	-167.14	2016
114.45	57.513	-167.15	2016
155.25	57.512	-167.17	2016
239.42	57.511	-167.18	2016
148.02	57.51	-167.2	2016
238.07	57.508	-167.21	2016
202.67	57.507	-167.23	2016
199.29	57.506	-167.24	2016
148.07	57.505	-167.26	2016
229.37	57.504	-167.27	2016
176.6	57.503	-167.29	2016
194.55	57.502	-167.3	2016
203.5	57.502	-167.32	2016
8.3609	57.501	-167.33	2016
125.15	57.495	-167.35	2016
221.5	57.496	-167.36	2016
197.77	57.496	-167.38	2016
177.4	57.497	-167.39	2016
294.04	57.497	-167.41	2016
226.15	57.498	-167.43	2016
311.03	57.498	-167.44	2016
304.34	57.499	-167.46	2016
217.5	57.499	-167.47	2016
277.34	57.5	-167.49	2016
232.98	57.5	-167.5	2016
283.6	57.501	-167.52	2016
324.35	57.5	-167.53	2016
257.8	57.5	-167.55	2016
308.06	57.5	-167.56	2016
272.91	57.5	-167.58	2016
305.6	57.499	-167.59	2016
362.94	57.499	-167.61	2016
358.52	57.499	-167.62	2016
416.79	57.499	-167.64	2016
412.35	57.499	-167.66	2016
427.72	57.499	-167.67	2016
363.88	57.5	-167.69	2016
408.23	57.5	-167.7	2016
415.82	57.5	-167.72	2016
383.88	57.5	-167.73	2016
387.77	57.501	-167.75	2016
263.57	57.501	-167.76	2016
290.61	57.501	-167.78	2016
326.58	57.501	-167.79	2016
611.23	57.501	-167.81	2016
365.69	57.501	-167.83	2016
450.47	57.502	-167.84	2016
506.3	57.502	-167.86	2016
549.67	57.502	-167.87	2016
599.25	57.502	-167.89	2016
667.7	57.503	-167.9	2016
627.09	57.503	-167.92	2016
618.05	57.504	-167.93	2016
621.31	57.504	-167.95	2016
108.66	57.505	-167.96	2016
117.06	57.495	-167.99	2016
369.85	57.496	-168.01	2016
265.83	57.497	-168.02	2016
194.42	57.497	-168.04	2016
168.45	57.498	-168.05	2016
167.06	57.499	-168.07	2016
137.53	57.5	-168.08	2016
169.4	57.5	-168.1	2016
150.18	57.501	-168.11	2016
100.79	57.502	-168.13	2016
170.89	57.502	-168.14	2016
274.55	57.503	-168.16	2016
198.1	57.504	-168.17	2016
348.77	57.504	-168.19	2016
125	57.505	-168.21	2016
159.51	57.506	-168.22	2016
66.098	57.506	-168.24	2016
35.964	57.507	-168.25	2016
48.403	57.507	-168.27	2016
89.576	57.508	-168.28	2016
89.305	57.509	-168.3	2016
244.72	57.509	-168.31	2016
41.324	57.51	-168.33	2016
85.001	57.51	-168.34	2016
21.134	57.511	-168.36	2016
34.432	57.512	-168.37	2016
50.662	57.512	-168.39	2016
118.01	57.513	-168.41	2016
194.66	57.513	-168.42	2016
117.97	57.514	-168.44	2016
190.06	57.515	-168.45	2016
224.54	57.515	-168.47	2016
399.14	57.516	-168.48	2016
164.33	57.517	-168.5	2016
231.69	57.517	-168.51	2016
194.25	57.518	-168.53	2016
195.36	57.52	-168.54	2016
82.732	57.521	-168.56	2016
96.075	57.522	-168.57	2016
130.6	57.523	-168.59	2016
88.323	57.523	-168.64	2016
135.78	57.53	-168.65	2016
53.427	57.538	-168.65	2016
84.919	57.546	-168.66	2016
87.053	57.553	-168.66	2016
159.39	57.561	-168.67	2016
182.72	57.569	-168.67	2016
100.9	57.576	-168.68	2016
209.28	57.584	-168.68	2016
180.78	57.592	-168.69	2016
136.21	57.598	-168.7	2016
260.1	57.6	-168.72	2016
145.45	57.602	-168.73	2016
157.12	57.605	-168.75	2016
197.47	57.607	-168.76	2016
189.72	57.61	-168.78	2016
168.93	57.613	-168.79	2016
128.98	57.615	-168.8	2016
305.68	57.618	-168.82	2016
56.336	57.621	-168.83	2016
129.34	57.624	-168.85	2016
146.12	57.627	-168.86	2016
135.61	57.629	-168.88	2016
62.829	57.632	-168.89	2016
169.29	57.634	-168.91	2016
152.6	57.637	-168.92	2016
113.64	57.64	-168.94	2016
98.515	57.643	-168.95	2016
143.88	57.645	-168.97	2016
126.63	57.648	-168.98	2016
222.21	57.651	-168.99	2016
4.4966	57.653	-169.01	2016
6.057	57.651	-169.03	2016
264.04	57.65	-169.03	2016
141.8	57.653	-169.02	2016
45.483	57.656	-169	2016
174	57.66	-168.99	2016
275.75	57.663	-168.98	2016
50.031	57.666	-168.96	2016
207.95	57.67	-168.95	2016
118.95	57.673	-168.93	2016
100.55	57.676	-168.92	2016
133.25	57.679	-168.9	2016
554.79	57.683	-168.89	2016
277.78	57.686	-168.88	2016
323.79	57.689	-168.86	2016
272.95	57.692	-168.85	2016
282.18	57.695	-168.83	2016
403.92	57.699	-168.82	2016
329.75	57.702	-168.8	2016
124.58	57.705	-168.79	2016
68.401	57.707	-168.78	2016
135.83	57.71	-168.76	2016
107.92	57.713	-168.75	2016
40.07	57.716	-168.73	2016
174.64	57.718	-168.72	2016
142.03	57.721	-168.7	2016
114.11	57.724	-168.69	2016
195.1	57.727	-168.67	2016
363.04	57.729	-168.66	2016
412.41	57.732	-168.64	2016
343.11	57.735	-168.63	2016
276.3	57.738	-168.61	2016
410.21	57.741	-168.6	2016
536.21	57.743	-168.58	2016
500.16	57.746	-168.57	2016
306.02	57.749	-168.56	2016
474.66	57.752	-168.54	2016
423.25	57.755	-168.53	2016
336.04	57.758	-168.51	2016
783.85	57.761	-168.5	2016
834.17	57.764	-168.48	2016
398.01	57.768	-168.48	2016
852.51	57.771	-168.5	2016
550.34	57.774	-168.51	2016
1052.7	57.776	-168.53	2016
472.15	57.779	-168.54	2016
759.97	57.781	-168.56	2016
736.15	57.787	-168.57	2016
795.11	57.794	-168.58	2016
437.58	57.8	-168.59	2016
487.7	57.806	-168.6	2016
927.35	57.813	-168.61	2016
553.6	57.819	-168.62	2016
433.82	57.825	-168.63	2016
502.12	57.832	-168.64	2016
614.9	57.838	-168.65	2016
669.6	57.845	-168.66	2016
859.46	57.851	-168.67	2016
675.41	57.857	-168.68	2016
1096.5	57.864	-168.69	2016
921.21	57.87	-168.7	2016
640.42	57.87	-168.71	2016
693.53	57.867	-168.73	2016
1210.7	57.864	-168.74	2016
669.18	57.861	-168.76	2016
791.1	57.858	-168.77	2016
883.14	57.855	-168.78	2016
1002.2	57.852	-168.8	2016
529.25	57.849	-168.81	2016
280.17	57.846	-168.83	2016
368.77	57.844	-168.84	2016
187.96	57.841	-168.86	2016
12.548	57.833	-168.88	2016
509.14	57.836	-168.88	2016
297.48	57.843	-168.88	2016
522.66	57.851	-168.87	2016
485.62	57.859	-168.86	2016
387.2	57.866	-168.86	2016
168.72	57.874	-168.85	2016
295.47	57.881	-168.85	2016
323.15	57.889	-168.84	2016
347.17	57.897	-168.83	2016
237.16	57.905	-168.83	2016
293.36	57.913	-168.83	2016
1728.7	57.921	-168.82	2016
3436.3	57.929	-168.81	2016
1310.7	57.936	-168.81	2016
1489.8	57.944	-168.8	2016
969.12	57.952	-168.8	2016
1390.8	57.96	-168.79	2016
714.53	57.968	-168.79	2016
464.92	57.975	-168.78	2016
345.14	57.983	-168.78	2016
578.55	57.991	-168.77	2016
480.48	57.999	-168.77	2016
384.7	58.007	-168.76	2016
975.24	58.014	-168.76	2016
540.68	58.022	-168.75	2016
513.48	58.03	-168.75	2016
1754.1	58.038	-168.74	2016
614.21	58.046	-168.74	2016
668.26	58.054	-168.73	2016
45.533	58.062	-168.73	2016
32.946	58.065	-168.73	2016
387.66	58.061	-168.74	2016
1029.5	58.057	-168.75	2016
1608.3	58.054	-168.77	2016
564.18	58.051	-168.78	2016
251.91	58.047	-168.8	2016
300.27	58.044	-168.81	2016
541.82	58.041	-168.82	2016
563.05	58.038	-168.84	2016
[truncated: 613 more rows]
