# Supplementary material for: Return of warm conditions in the southeastern Bering Sea: Phytoplankton - Fish
Source: PLoS One. 2017 Jun 28;12(6):e0178955. doi: 10.1371/journal.pone.0178955 (PMC5489148; doi:10.1371/journal.pone.0178955)
Supplement: S6 Table — (XLS) [file pone.0178955.s006.xls]

## Sheet: Table SX Diets
Year	Latitude	Longitude	Proportion_Small_Copepods	Proportion_Large_Copepods	Proportion_Euphausiids_Mysids	Proportion_Other
2015	59.99	-168	0.52	0	0.48	0
2015	60	-169.03	0.44	0.35	0	0.21
2015	60.01	-170.03	0.05	0.75	0.2	0
2015	60.52	-169.93	0	0.84	0.13	0.03
2015	60.51	-168.98	0.53	0	0	0.47
2015	60.51	-167.97	0.48	0.26	0.18	0.08
2015	60.5	-167.01	0.21	0	0.78	0.01
2015	61	-167.06
2015	61	-168.11
2015	60.99	-169.02	0	1	0	0
2015	60.99	-170.03	0	1	0	0
2015	61.5	-169.96	0	0.94	0	0.06
2015	61.51	-168.91	0	1	0	0
2015	61.5	-168.03
2015	61.52	-167.03
2015	61.98	-167.02
2015	61.99	-168	0	1	0	0
2015	62.52	-168	0	1	0	0
2015	62.52	-167.04	0.63	0.37	0	0
2015	62.98	-165.97
2015	63.02	-167.06	0	1	0	0
2015	62.01	-170.03
2015	61.99	-168.99
2015	62.48	-168.99	0	0.93	0	0.07
2015	63.51	-167.99	0	0	0	1
2015	63.48	-167.02
2015	63.52	-165.96
2015	64.01	-168	0.96	0	0	0.04
2015	64.02	-167	0.29	0.17	0	0.53
2015	64.01	-166.02
2015	64.06	-164.65
2015	64.11	-163.8
2015	64.1	-162.88
2015	64.49	-167.02
2015	64.99	-167.71	0	0.52	0	0.48
2015	65.36	-168.03	0.15	0.85	0	0
2015	55.5	-164
2015	55.5	-162.99	0.4	0	0	0.6
2015	56	-163	0	0	0.99	0.01
2015	55.99	-162.02	0.97	0	0	0.03
2015	56.5	-161.99	0	0.02	0.93	0.05
2015	57	-161.99	0	0.25	0.05	0.7
2015	57.5	-162.02	0	0.3	0	0.7
2015	56.49	-163	0.66	0	0.33	0.01
2015	57	-163	0.78	0.01	0.01	0.21
2015	57.49	-163
2015	57.5	-164	0	0	0.9	0.1
2015	57	-164	0.05	0	0.95	0.01
2015	56.51	-164.01	0.01	0	0.99	0
2015	56.02	-164.01
2015	56	-165.04	0	0.99	0	0.01
2015	56.53	-165.02	0	0	1	0
2015	57.02	-165.04	0	0	1	0
2015	57.51	-165.04	0.67	0	0.33	0
2015	58	-166.04	0	0.9	0.08	0.01
2015	57.5	-166.05	0	0	1	0
2015	57	-166.05	0	0	1	0
2015	56.98	-167.03	0	0	0	1
2015	57.48	-167.04	0.45	0	0.55	0
2015	57.99	-167.02	0	0.4	0.6	0
2015	58.48	-167.02	0.3	0	0	0.7
2015	58.47	-168.04	0	0.02	0.98	0
2015	57.99	-168.05	0.95	0	0.05	0
2015	57.49	-168.05	0	0.33	0.67	0
2015	57	-168.07	0	0.1	0.9	0
2015	56.49	-168.03	0.02	0	0.98	0
2015	56.48	-167.07	0	0	1	0
2015	56.5	-166.04	0.02	0	0.94	0.04
2015	56.01	-166.07	0	0.12	0.49	0.38
2015	55.49	-166.04	0	0.03	0.95	0.02
2015	54.97	-166.07
2015	55.52	-167.08	0.8	0	0.15	0.05
2015	56.02	-167.02	0	0.45	0.5	0.05
2015	56.02	-168.1	0	0	1	0
2015	56.03	-169.07
2015	55.52	-168.06	0.85	0.02	0.08	0.05
2015	59.51	-171.03	0	0.2	0.8	0
2015	58.97	-171.06	0	0	1	0
2015	58.49	-171.04	0	0.2	0.5	0.3
2015	57.98	-171.02	0	0.47	0.53	0
2016	55.49	-164.01	0.9	0	0.1	0
2016	56.06	-162.91	0.96	0	0.04	0
2016	56.49	-162.04	0	0	0.67	0.33
2016	57.03	-160.96	0.1	0	0.9	0
2016	57.5	-159.98	1	0	0	0
2016	56.01	-164.94	0	0.3	0.2	0.5
2016	56.52	-164.07	0.36	0	0.64	0
2016	57.52	-164.02	0.7	0	0	0.3
2016	57.98	-163.01	1	0	0	0
2016	58.01	-164.94	0	0	0	1
2016	57.5	-165.97	0.5	0	0.3	0.2
2016	57.02	-166.99	0.27	0.27	0.27	0.18
2016	58.01	-167.07	0	0	1	0
2016	59.01	-167.01	0	0	0	1
2016	58.51	-168.03	0.55	0	0.45	0
2016	56.53	-167.98	0	0	0.64	0.36
2016	58.51	-169.94	0	0	0.45	0.55
2016	57.01	-168.98	0	0	0.95	0.05
2016	56.53	-169.99	0	0	1	0
2016	57.52	-170	0.9	0.1	0	0
2016	58.01	-171.01	0	0	0.13	0.88
2016	57.99	-169.04	0.5	0.01	0.4	0.1
2016	59.98	-169.04	0.93	0.06	0	0.02
2016	60.47	-168.06	0.7	0.26	0	0.04
2016	60.49	-170.04	0.16	0.83	0	0
2016	61.03	-169.97	0.07	0.35	0.31	0.27
2016	61.02	-168.98	0.96	0.04	0	0
2016	61.48	-168.04	0.39	0.19	0	0.42
2016	61.52	-168.98	0.31	0.58	0	0.11
2016	61.53	-170.01	0.41	0.57	0	0.02
2016	62.53	-170	0	1	0	0
2016	62.03	-168.95	0.04	0.95	0	0
2016	62.03	-167.98	1	0	0	0
2016	62.45	-168.96	0.14	0.86	0	0.01
2016	62.96	-167.03	0	0.99	0	0
2016	63	-165.97	0.73	0	0	0.27
2016	63.49	-165.91	0.32	0.6	0	0.08
2016	64	-165.84	0.17	0.83	0	0
2016	63.99	-166.93	0.82	0.18	0	0.01
2016	63.51	-166.9	0.25	0.73	0	0.02
2016	63.52	-167.96	0.25	0.74	0	0.01
2016	64.02	-167.97	0.01	0	0	0.99
2016	64.01	-168.98	0.01	0.99	0	0
2016	65.01	-167.62	0.01	0.98	0.01	0
