# Supplementary material for: Return of warm conditions in the southeastern Bering Sea: Phytoplankton - Fish
Source: PLoS One. 2017 Jun 28;12(6):e0178955. doi: 10.1371/journal.pone.0178955 (PMC5489148; doi:10.1371/journal.pone.0178955)
Supplement: S7 Table — (XLS) [file pone.0178955.s007.xls]

## Sheet: PLOS_ED_2016_domains
Ecoregion	Energy density	Year
AK peninsula	20.7807	2015
Midnorth inner shelf	19.4074	2015
Midnorth middle shelf	18.6872	2015
North inner shelf	21.1125	2015
North middle shelf	22.71	2015
Off-shelf southeast	20.4559	2015
South Bering Strait	23.2617	2015
South inner shelf	18.8023	2015
South middle shelf	19.0528	2015
South outer shelf	20.8619	2015
St. Matthews	20.64	2015
AK peninsula	20.1872	2016
Midnorth inner shelf	19.5814	2016
Midnorth middle shelf	20.0491	2016
North inner shelf	20.3622	2016
North middle shelf	20.84	2016
Norton Sound	21.3377	2016
Pribilofs	21.265	2016
South Bering Strait	22.5637	2016
South inner shelf	19.1632	2016
South middle shelf	19.503	2016
South outer shelf	21.7749	2016
